# Supplementary material for: Modeling the emergent metabolic potential of soil microbiomes in Atacama landscapes
Source: Environ Microbiome. 2025 Nov 16;20:142. doi: 10.1186/s40793-025-00749-8 (PMC12621418; doi:10.1186/s40793-025-00749-8)
Supplement: Supplementary file 1 — Tables S1 to S11. [file 40793_2025_749_MOESM1_ESM.xlsx]

## Sheet: Table_S1
Supplementary Table 1. Nutritional and physicochemical metadata.
Environmental measurements	S1		S2		S3		S4		S5		S6
mg/kg *	Mean	Std. Deviation	Mean	Std. Deviation	Mean	Std. Deviation	Mean	Std. Deviation	Mean	Std. Deviation	Mean	Std. Deviation
OM (%)	0.25	0.08	1.02	0.03	0.24	0.03	0.17	0.01	0.245	0.01	0.485	0.04
NH4	3.5	1.5	9.6	2.4	5	0	13	0	8.5	1.5	8.5	1.5
NO3	0.85	0.15	5.5	1.5	19	0	12.5	1.5	14.5	2.5	20.5	5.5
N	40	10	60	30	24	0	25.5	1.5	23	4	29	4
P	4	1	21	1	11.5	2.5	6	0	4.5	0.5	59	2
K	264	105	148	16	74	8	146	3	158.5	3.5	770	30
Mg	116	7	57.1	30.4	77.79	14.49	344	8.5	136.1	9.7	1362	81
S	3.9	1.5	13.3	5.4	3.8	1.9	2.7	0.2	11.4	0.6	488.5	12.5
Ca	1348	90	495	94	486.9	86.1	1583	44	7194	20	8296	160
Na	357	123	89.6	20.7	8.04	1.15	16.1	0	42.51	3.45	982	40
B	2.9	0.7	1.8	0.15	1.765	0.005	1.84	0.06	3.79	0.16	98.3	2.7
Fe	1.7	0.005	22	3.2	10.06	2.54	4.2	0.1	2.56	0.31	169.5	3.5
Mn	2	0.3	7.34	0.15	7.85	2.05	1.75	0.15	0.8	0	15.55	0.05
Cu	2.5	0.3	2.58	0.025	2.9	0	1.15	0.05	0.4	0	1.6	0
Zn	0.36	0.045	0.64	0.01	0.43	0.09	0.2	0.04	0.07	0.02	0.31	0.1
pH (-log[H+])	8.1	0.3	6.1	0.15	5.82	0.09	7.54	0.12	8.485	0.005	8.52	0.02
EC (mS/cm)	0.06	0.01	0.1	0.02	0.045	0.005	0.06	0	0.13	0	1.94	0.15
* Unless otherwise indicated.

## Sheet: Table_S2
Supplementary Table 2. Sequencing information of metagenomic paired-end reads.
Sample	Raw_Reads	High_Quality_Reads	High_quality_%	Mapped_Reads	Mapped_%	Unmapped_Reads	Total_lenght	N50	GC
S1	91519565	89277107	97.5498	6.69308e+07	74.9697	2.23463e+07	1381630197	883	66.94
S2	91808202	90208991	98.2581	67787617	75.1451	22421374	1630050489	1002	64.77
S3	80072628	76503155	95.5422	60841310	79.5278	15661845	1343074258	1282	66.6
S4	73995626	68642579	92.7657	5.08868e+07	74.133	1.77558e+07	1233829340	1246	64.71
S5	67298385	61811206	91.8465	4.38867e+07	71.0013	1.79245e+07	1411513957	1230	65.99
S6	48248260	43592053	90.3495	35269794	80.9088	8322259	1233829340	1246	64.71
Total	452942666	430035091	-	3.25603e+08	-	1.04432e+08	-	-	-
Average	7.54904e+07	7.16725e+07	94.3853	5.42672e+07	75.9476	1.74053e+07	1.37232e+09	1148.17	65.62

## Sheet: Table_S3
Supplementary Table 3. Raw, relative, and hellinger-transformed abundances of operational taxonomic units.
REF_ID	RAW_ABUNDANCE						RELATIVE_ABUNDANCE						HELLINGER-TRANSFORMED_ABUNDANCE						TAXONOMY *
	S1	S2	S3	S4	S5	S6	S1	S2	S3	S4	S5	S6	S1	S2	S3	S4	S5	S6	ref_phylum	ref_class	ref_order	ref_family	ref_genus	ref_species
ext_mOTU_v3_14983	0	111314	0	0	0	0	0	0.00427153	0	0	0	0	0	0.0653569	0	0	0	0	Patescibacteria	Paceibacteria	UBA9983_A	XYD1-FULL-46-19	XYB1-FULL-42-16	Not_annotated
ext_mOTU_v3_14998	0	0	0	0	619619	0	0	0	0	0	0.0367839	0	0	0	0	0	0.191791	0	Actinobacteriota	Actinomycetia	Streptosporangiales	Streptosporangiaceae	Palsa-504	Not_annotated
ext_mOTU_v3_15002	0	51408.5	0	0	681366	0	0	0.00197274	0	0	0.0404496	0	0	0.0444156	0	0	0.201121	0	Bacteroidota	Bacteroidia	Flavobacteriales	Weeksellaceae	Chryseobacterium	Not_annotated
ext_mOTU_v3_15009	0	0	0	0	619619	0	0	0	0	0	0.0367839	0	0	0	0	0	0.191791	0	Proteobacteria	Gammaproteobacteria	Xanthomonadales	Rhodanobacteraceae	Rhodanobacter	Not_annotated
ext_mOTU_v3_15014	193070	174643	0	0	0	0	0.00538494	0.00670172	0	0	0	0	0.0733822	0.081864	0	0	0	0	Bacteroidota	Bacteroidia	Chitinophagales	Chitinophagaceae	Niabella	Not_annotated
ext_mOTU_v3_15031	204447	0	0	0	0	0	0.00570227	0	0	0	0	0	0.0755134	0	0	0	0	0	Proteobacteria	Gammaproteobacteria	Burkholderiales	Burkholderiaceae	Noviherbaspirillum	Not_annotated
ext_mOTU_v3_15299	0	0	303682	0	0	0	0	0	0.0177274	0	0	0	0	0	0.133144	0	0	0	Actinobacteriota	Acidimicrobiia	Actinomarinales	Actinomarinaceae	Actinomarina	Incongruent
ext_mOTU_v3_15435	0	85149.5	0	0	0	0	0	0.00326751	0	0	0	0	0	0.0571622	0	0	0	0	Firmicutes	Bacilli	Erysipelotrichales	Erysipelotrichaceae	Faecalitalea	Not_annotated
ext_mOTU_v3_15436	0	143630	0	0	0	0	0	0.00551165	0	0	0	0	0	0.0742405	0	0	0	0	Firmicutes_A	Clostridia	Peptostreptococcales	Peptostreptococcaceae	CCUG-7971	Not_annotated
ext_mOTU_v3_15437	0	464111	0	0	0	0	0	0.0178097	0	0	0	0	0	0.133453	0	0	0	0	Bacteroidota	Bacteroidia	Bacteroidales	Muribaculaceae	UBA3263	Not_annotated
ext_mOTU_v3_15438	0	144980	0	0	246668	0	0	0.00556346	0	0	0.0146436	0	0	0.0745886	0	0	0.121011	0	Firmicutes_A	Clostridia	Oscillospirales	Oscillospiraceae	Evtepia	Not_annotated
ext_mOTU_v3_15458	247814	0	0	0	0	0	0.00691183	0	0	0	0	0	0.0831374	0	0	0	0	0	Thermoplasmatota	Thermoplasmata	RBG-16-68-12	RBG-16-68-12	RBG-16-68-12	RBG-16-68-12 sp005879015
ext_mOTU_v3_15468	254990	0	0	0	0	0	0.00711197	0	0	0	0	0	0.0843325	0	0	0	0	0	Dormibacterota	Dormibacteria	CF-121	CF-121	CF-13	CF-13 sp005881715
ext_mOTU_v3_15472	0	102793	0	0	0	0	0	0.00394456	0	0	0	0	0	0.0628057	0	0	0	0	Gemmatimonadota	Gemmatimonadetes	Gemmatimonadales	GWC2-71-9	AG41	AG41 sp003222085
ext_mOTU_v3_15521	0	137421	0	0	0	0	0	0.00527337	0	0	0	0	0	0.072618	0	0	0	0	Acidobacteriota	Acidobacteriae	Acidoferrales	UBA7541	Acidoferrum	Acidoferrum sp003225295
ext_mOTU_v3_15522	0	140586	0	0	0	0	0	0.0053948	0	0	0	0	0	0.0734493	0	0	0	0	Proteobacteria	Alphaproteobacteria	Rhizobiales	Xanthobacteraceae	Bradyrhizobium	Bradyrhizobium sp005884465
ext_mOTU_v3_15531	0	250980	0	0	0	0	0	0.00963108	0	0	0	0	0	0.0981381	0	0	0	0	Methylomirabilota	Methylomirabilia	Rokubacteriales	CSP1-6	AR12	AR12 sp003220475
ext_mOTU_v3_15594	0	50674	0	0	0	0	0	0.00194456	0	0	0	0	0	0.0440971	0	0	0	0	Chloroflexota	Limnocylindria	P2-11E	P2-11E	CF-39	CF-39 sp005882255
ext_mOTU_v3_15595	0	47849	0	0	0	0	0	0.00183615	0	0	0	0	0	0.0428503	0	0	0	0	Methylomirabilota	Methylomirabilia	Rokubacteriales	CSP1-6	AR37	AR37 sp003220345
ext_mOTU_v3_15636	0	725562	0	0	0	0	0	0.0278426	0	0	0	0	0	0.166861	0	0	0	0	Proteobacteria	Gammaproteobacteria	Burkholderiales	SG8-39	VBDM01	VBDM01 sp005884335
ext_mOTU_v3_15668	0	230337	0	0	0	0	0	0.00883891	0	0	0	0	0	0.0940155	0	0	0	0	Methylomirabilota	Methylomirabilia	Rokubacteriales	CSP1-6	AR31	AR31 sp003221595
ext_mOTU_v3_15715	0	135473	0	0	0	0	0	0.00519862	0	0	0	0	0	0.0721014	0	0	0	0	Acidobacteriota	Acidobacteriae	Acidobacteriales	SbA1	Gp1-AA122	Gp1-AA122 sp003225055
ext_mOTU_v3_15757	0	0	0	0	223225	0	0	0	0	0	0.0132518	0	0	0	0	0	0.115117	0	Proteobacteria	Gammaproteobacteria	Burkholderiales	Casimicrobiaceae	PALSA-1003	PALSA-1003 sp005883655
ext_mOTU_v3_15767	0	0	0	0	275314	0	0	0	0	0	0.0163441	0	0	0	0	0	0.127844	0	Verrucomicrobiota	Verrucomicrobiae	Chthoniobacterales	UBA10450	Udaeobacter	Udaeobacter sp003218755
ext_mOTU_v3_15769	0	240354	0	0	0	0	0	0.00922332	0	0	0	0	0	0.0960381	0	0	0	0	Thermoplasmatota	Thermoplasmata	RBG-16-68-12	RBG-16-68-12	RBG-16-68-12	RBG-16-68-12 sp005878985
ext_mOTU_v3_15783	415560	0	0	1452612	0	0	0.0115905	0	0	0.0694597	0	0	0.107659	0	0	0.263552	0	0	Nitrospirota	Nitrospiria	Nitrospirales	NS-4	NS-12	NS-12 sp005877565
ext_mOTU_v3_15808	291324	0	532359	387218	0	0	0.00812537	0	0.0310764	0.0185156	0	0	0.0901408	0	0.176285	0.136072	0	0	Eremiobacterota	Eremiobacteria	Baltobacterales	Baltobacteraceae	Elarobacter	Not_annotated
ext_mOTU_v3_15809	0	0	251771	455873	0	0	0	0	0.0146971	0.0217985	0	0	0	0	0.121232	0.147643	0	0	Acidobacteriota	Acidobacteriae	Acidobacteriales	SbA1	Sulfotelmatobacter	Not_annotated
ext_mOTU_v3_15810	0	321441	0	0	0	0	0	0.0123349	0	0	0	0	0	0.111063	0	0	0	0	Gemmatimonadota	Gemmatimonadetes	Gemmatimonadales	GWC2-71-9	20CM-4-69-16	20CM-4-69-16 sp003222135
ext_mOTU_v3_15811	0	211552	0	0	0	0	0	0.00811804	0	0	0	0	0	0.0901002	0	0	0	0	Dormibacterota	Dormibacteria	Dormibacterales	Dormibacteraceae	UBA10449	UBA10449 sp005879945
ext_mOTU_v3_15859	386791	155352	0	0	280020	0	0.0107881	0.00596143	0	0	0.0166235	0	0.103866	0.0772103	0	0	0.128932	0	Gemmatimonadota	Gemmatimonadetes	Gemmatimonadales	GWC2-71-9	20CM-2-65-7	Not_annotated
ext_mOTU_v3_15898	312814	173128	0	0	0	0	0.00872478	0.00664357	0	0	0	0	0.0934065	0.0815081	0	0	0	0	Chloroflexota	Limnocylindria	P2-11E	P2-11E	3-1-20CM-2-70-9	Not_annotated
ext_mOTU_v3_15902	284802	0	0	0	0	0	0.00794346	0	0	0	0	0	0.0891261	0	0	0	0	0	Eisenbacteria	RBG-16-71-46	SZUA-252	SZUA-252	WS-7	WS-7 sp005893275
ext_mOTU_v3_15927	254204	251624	1668568	357100	305476	0	0.00709004	0.0096558	0.0974024	0.0170755	0.0181347	0	0.0842024	0.0982639	0.312093	0.130673	0.134665	0	Methylomirabilota	Methylomirabilia	Rokubacteriales	CSP1-6	AR37	Not_annotated
ext_mOTU_v3_15938	253858	0	0	0	0	0	0.00708042	0	0	0	0	0	0.0841452	0	0	0	0	0	Actinobacteriota	Actinomycetia	Nanopelagicales	S36-B12	S36-B12	Incongruent
ext_mOTU_v3_18788	0	181852	0	0	0	0	0	0.00697834	0	0	0	0	0	0.0835365	0	0	0	0	Firmicutes_A	Clostridia	Lachnospirales	Lachnospiraceae	Butyribacter	Butyribacter sp009774235
ext_mOTU_v3_18807	0	145377	0	0	0	0	0	0.00557867	0	0	0	0	0	0.0746905	0	0	0	0	Bacteroidota	Bacteroidia	Bacteroidales	Rikenellaceae	Alistipes	Alistipes sp002428825
ext_mOTU_v3_19174	0	0	0	0	0	448444	0	0	0	0	0	0.0148591	0	0	0	0	0	0.121898	Proteobacteria	Gammaproteobacteria	Xanthomonadales	Wenzhouxiangellaceae	Wenzhouxiangella	Not_annotated
ext_mOTU_v3_21837	0	0	0	0	0	391772	0	0	0	0	0	0.0129813	0	0	0	0	0	0.113935	Proteobacteria	Gammaproteobacteria	Woeseiales	Woeseiaceae	UBA1847	UBA1847 sp002685275
ext_mOTU_v3_21950	0	0	0	0	0	425687	0	0	0	0	0	0.014105	0	0	0	0	0	0.118764	Marinisomatota	Marinisomatia	Marinisomatales	S15-B10	GCA-2715465	Not_annotated
ext_mOTU_v3_22052	0	0	0	0	0	1217128	0	0	0	0	0	0.0403292	0	0	0	0	0	0.200821	Bacteroidota	Bacteroidia	Flavobacteriales	Flavobacteriaceae	Leeuwenhoekiella	Leeuwenhoekiella aequorea
ext_mOTU_v3_22175	0	0	0	0	0	253746	0	0	0	0	0	0.00840779	0	0	0	0	0	0.091694	Proteobacteria	Gammaproteobacteria	Woeseiales	Woeseiaceae	SP4260	Not_annotated
ext_mOTU_v3_22512	0	0	0	0	0	310012	0	0	0	0	0	0.0102721	0	0	0	0	0	0.101352	Acidobacteriota	Acidobacteriae	Acidobacteriales	SbA1	Bog-209	Not_annotated
ext_mOTU_v3_22735	250144	0	0	0	0	0	0.00697681	0	0	0	0	0	0.0835273	0	0	0	0	0	Firmicutes_A	Clostridia	Christensenellales	CAG-138	RGIG3141	Not_annotated
ext_mOTU_v3_22780	0	64416.5	0	0	0	0	0	0.00247191	0	0	0	0	0	0.0497183	0	0	0	0	Bacteroidota	Bacteroidia	Bacteroidales	F082	Limimorpha	Not_annotated
ext_mOTU_v3_22784	0	177414	0	0	0	0	0	0.00680806	0	0	0	0	0	0.0825109	0	0	0	0	Firmicutes	Bacilli	RFN20	CAG-826	UBA2450	Not_annotated
ext_mOTU_v3_22797	284912	334976	0	0	0	0	0.00794653	0.0128543	0	0	0	0	0.0891433	0.113377	0	0	0	0	Firmicutes	Bacilli	RF39	UBA660	Coprosoma	Not_annotated
ext_mOTU_v3_22801	0	0	628420	0	0	0	0	0	0.0366839	0	0	0	0	0	0.19153	0	0	0	Bacteroidota	Bacteroidia	Bacteroidales	Paludibacteraceae	RF16	Not_annotated
ext_mOTU_v3_24789	549124	0	0	0	0	0	0.0153157	0	0	0	0	0	0.123757	0	0	0	0	0	Actinobacteriota	Actinomycetia	Actinomycetales	Microbacteriaceae	Rhodoluna	Not_annotated
ext_mOTU_v3_24820	0	61869.5	0	0	0	0	0	0.00237417	0	0	0	0	0	0.0487255	0	0	0	0	Bdellovibrionota	Oligoflexia	Oligoflexales	RGVZ01	Not_annotated [RGVZ01]	Not_annotated
ext_mOTU_v3_24824	0	0	0	0	706647	0	0	0	0	0	0.0419504	0	0	0	0	0	0.204818	0	Bacteroidota	Bacteroidia	UBA7662	UBA7662	F1-60-MAGs140	F1-60-MAGs140 sp903908015
ext_mOTU_v3_24891	122318	101264	0	0	0	0	0.00341161	0.00388591	0	0	0	0	0.058409	0.062337	0	0	0	0	Proteobacteria	Alphaproteobacteria	Rhodobacterales	Rhodobacteraceae	M30B80	M30B80 sp015689775
ext_mOTU_v3_24926	0	68628	0	0	0	0	0	0.00263352	0	0	0	0	0	0.0513178	0	0	0	0	Firmicutes_A	Clostridia	Oscillospirales	Oscillospiraceae	Intestinimonas	Intestinimonas timonensis
ext_mOTU_v3_25054	284802	452558	0	0	0	0	0.00794346	0.0173664	0	0	0	0	0.0891261	0.131782	0	0	0	0	Firmicutes	Bacilli	RFN20	CAG-826	RGIG3315	RGIG3315 sp905236535
ext_mOTU_v3_25068	0	212129	0	0	0	0	0	0.0081402	0	0	0	0	0	0.0902231	0	0	0	0	Bacteroidota	Bacteroidia	Bacteroidales	Bacteroidaceae	UBA4372	UBA4372 sp905235575
ext_mOTU_v3_25111	0	392472	0	0	0	0	0	0.0150606	0	0	0	0	0	0.122722	0	0	0	0	Firmicutes_A	Clostridia	Christensenellales	Borkfalkiaceae	UBA1259	UBA1259 sp905235785
ext_mOTU_v3_25120	0	64261	0	0	0	0	0	0.00246594	0	0	0	0	0	0.0496582	0	0	0	0	Firmicutes	Bacilli	RFN20	CAG-826	UBA2450	Not_annotated
ext_mOTU_v3_25127	249846	149042	0	0	0	0	0.00696851	0.00571929	0	0	0	0	0.0834776	0.075626	0	0	0	0	Bacteroidota	Bacteroidia	Bacteroidales	Paludibacteraceae	RF16	RF16 sp905236355
ext_mOTU_v3_25147	0	147390	0	0	0	0	0	0.00565594	0	0	0	0	0	0.075206	0	0	0	0	Bacteroidota	Bacteroidia	Bacteroidales	UBA932	Bact-11	Bact-11 sp905233345
ext_mOTU_v3_25186	283647	239676	912254	527621	340388	0	0.00791126	0.00919727	0.0532527	0.0252293	0.0202073	0	0.0889453	0.0959024	0.230765	0.158837	0.142152	0	Synergistota	Synergistia	Synergistales	Aminobacteriaceae	Fretibacterium	Fretibacterium sp905233335
ext_mOTU_v3_28192	0	0	0	1.17941e+06	366060	0	0	0	0	0.0563962	0.0217313	0	0	0	0	0.237479	0.147415	0	Proteobacteria	Alphaproteobacteria	Acetobacterales	Acetobacteraceae	Roseomonas_B	Not_annotated
ext_mOTU_v3_28213	334766	0	0	0	274162	0	0.00933704	0	0	0	0.0162757	0	0.0966284	0	0	0	0.127576	0	Actinobacteriota	Actinomycetia	Actinomycetales	Microbacteriaceae	Aquiluna	Not_annotated
ext_mOTU_v3_28278	0	72688.5	0	0	0	0	0	0.00278934	0	0	0	0	0	0.0528142	0	0	0	0	Proteobacteria	Gammaproteobacteria	Nevskiales	OUC007	Abyssibacter	Not_annotated
ext_mOTU_v3_29014	217662	0	0	0	0	0	0.00607086	0	0	0	0	0	0.0779157	0	0	0	0	0	Proteobacteria	Gammaproteobacteria	Enterobacterales	Moritellaceae	Moritella	Not_annotated
ext_mOTU_v3_29125	0	0	0	0	0	361026	0	0	0	0	0	0.0119625	0	0	0	0	0	0.109373	Acidobacteriota	Blastocatellia	RBC074	RBC074	Not_annotated [RBC074]	Not_annotated
ext_mOTU_v3_29169	0	0	0	0	0	857014	0	0	0	0	0	0.0283969	0	0	0	0	0	0.168514	Dormibacterota	Dormibacteria	Dormibacterales	Dormibacteraceae	40CM-4-65-16	Not_annotated
ext_mOTU_v3_29263	0	91422.5	0	0	0	0	0	0.00350823	0	0	0	0	0	0.0592303	0	0	0	0	Thermoproteota	Bathyarchaeia	40CM-2-53-6	40CM-2-53-6	40CM-2-53-6	Not_annotated
ext_mOTU_v3_29312	0	0	0	0	0	324103	0	0	0	0	0	0.0107391	0	0	0	0	0	0.103629	Acidobacteriota	Acidobacteriae	Acidobacteriales	Acidobacteriaceae	Edaphobacter	Not_annotated
ext_mOTU_v3_29698	0	0	353840	0	0	0	0	0	0.0206553	0	0	0	0	0	0.14372	0	0	0	Firmicutes	Bacilli	Erysipelotrichales	Erysipelotrichaceae	Bulleidia	Bulleidia sp902766435
ext_mOTU_v3_29730	272750	0	576180	888868	0	0	0.00760734	0	0.0336344	0.042503	0	0	0.0872201	0	0.183397	0.206163	0	0	Bacteroidota	Bacteroidia	Bacteroidales	Bacteroidaceae	RUG11857	RUG11857 sp902773225
ext_mOTU_v3_29768	0	0	0	637206	0	0	0	0	0	0.0304693	0	0	0	0	0	0.174555	0	0	Patescibacteria	Saccharimonadia	Saccharimonadales	Nanosyncoccaceae	UBA2834	Not_annotated
ext_mOTU_v3_29777	0	0	0	0	366060	0	0	0	0	0	0.0217313	0	0	0	0	0	0.147415	0	Bacteroidota	Bacteroidia	Bacteroidales	Paludibacteraceae	RF16	RF16 sp902774075
ext_mOTU_v3_29825	0	209068	0	0	0	0	0	0.00802276	0	0	0	0	0	0.0895699	0	0	0	0	Firmicutes	Bacilli	ML615J-28	CAG-313	UBA1231	Not_annotated
ext_mOTU_v3_29846	330896	205722	0	0	0	0	0.0092291	0.00789436	0	0	0	0	0.0960682	0.0888502	0	0	0	0	Firmicutes	Bacilli	RF39	UBA660	RUG13038	Not_annotated
ext_mOTU_v3_29949	167384	0	172264	0	289292	0	0.00466853	0	0.0100559	0	0.0171739	0	0.0683266	0	0.100279	0	0.131049	0	Firmicutes_A	Clostridia	Lachnospirales	Lachnospiraceae	Anaerobutyricum	Anaerobutyricum sp902796415
ext_mOTU_v3_29951	244637	0	0	0	0	0	0.00682322	0	0	0	0	0	0.0826028	0	0	0	0	0	Firmicutes	Bacilli	RF39	UBA660	UBA3789	Not_annotated
ext_mOTU_v3_29956	0	271960	0	0	0	0	0	0.0104361	0	0	0	0	0	0.102157	0	0	0	0	Firmicutes_A	Clostridia	UBA1212	UBA1255	UBA1255	UBA1255 sp002308795
ext_mOTU_v3_29960	244116	0	0	0	0	0	0.00680868	0	0	0	0	0	0.0825147	0	0	0	0	0	Bacteroidota	Bacteroidia	Bacteroidales	Muribaculaceae	Sodaliphilus	Sodaliphilus sp902782465
ext_mOTU_v3_29988	0	256580	0	0	0	0	0	0.00984598	0	0	0	0	0	0.0992269	0	0	0	0	Firmicutes	Bacilli	RF39	UBA660	UMGS1613	Not_annotated
ext_mOTU_v3_30060	136298	107927	540499	0	745364	0	0.00380152	0.00414157	0.0315515	0	0.0442488	0	0.0616564	0.0643551	0.177628	0	0.210354	0	Patescibacteria	Saccharimonadia	Saccharimonadales	Nanosyncoccaceae	Nanosyncoccus	Not_annotated
ext_mOTU_v3_30082	0	293966	0	0	0	0	0	0.0112806	0	0	0	0	0	0.10621	0	0	0	0	Firmicutes_A	Clostridia	Christensenellales	CAG-74	RUG563	RUG563 sp902793245
ext_mOTU_v3_30098	0	146176	0	0	0	0	0	0.00560931	0	0	0	0	0	0.0748954	0	0	0	0	Proteobacteria	Alphaproteobacteria	Rs-D84	Rs-D84	Enterousia	Not_annotated
ext_mOTU_v3_30101	251627	0	1.29482e+06	0	0	0	0.00701818	0	0.075585	0	0	0	0.0837746	0	0.274927	0	0	0	Firmicutes_A	Clostridia	Peptostreptococcales	Anaerovoracaceae	RUG099	RUG099 sp902786355
ext_mOTU_v3_32001	0	0	0	0	0	586324	0	0	0	0	0	0.0194277	0	0	0	0	0	0.139383	Acidobacteriota	Acidobacteriae	Acidoferrales	UBA7541	Acidoferrum	Not_annotated
ext_mOTU_v3_32008	0	0	0	0	0	294644	0	0	0	0	0	0.00976294	0	0	0	0	0	0.0988076	Actinobacteriota	Actinomycetia	Mycobacteriales	Mycobacteriaceae	Mycobacterium	Not_annotated
ext_mOTU_v3_32543	0	0	0	758444	0	0	0	0	0	0.0362666	0	0	0	0	0	0.190438	0	0	Firmicutes_A	Clostridia	Oscillospirales	Oscillospiraceae	Limivicinus	Not_annotated
ext_mOTU_v3_32599	0	99361	0	0	0	0	0	0.00381286	0	0	0	0	0	0.0617484	0	0	0	0	Firmicutes_A	Clostridia	Lachnospirales	Lachnospiraceae	Butyrivibrio	Not_annotated
ext_mOTU_v3_32694	0	117978	0	0	0	0	0	0.00452725	0	0	0	0	0	0.0672848	0	0	0	0	Firmicutes_A	Clostridia	Oscillospirales	CAJFTT01	Not_annotated [CAJFTT01]	Not_annotated
ext_mOTU_v3_32744	0	425663	0	0	0	0	0	0.0163343	0	0	0	0	0	0.127806	0	0	0	0	Bacteroidota	Bacteroidia	Bacteroidales	Bacteroidaceae	Prevotella	Not_annotated
ext_mOTU_v3_32747	0	0	334741	0	0	0	0	0	0.0195404	0	0	0	0	0	0.139787	0	0	0	Bacteroidota	Bacteroidia	Bacteroidales	UBA932	Cryptobacteroides	Not_annotated
ext_mOTU_v3_32748	0	141135	0	0	0	0	0	0.00541589	0	0	0	0	0	0.0735927	0	0	0	0	Bacteroidota	Bacteroidia	Bacteroidales	UBA932	Cryptobacteroides	Not_annotated
ext_mOTU_v3_32751	923744	123740	388020	683810	719261	0	0.0257644	0.00474836	0.0226506	0.0326978	0.0426992	0	0.160513	0.0689083	0.150501	0.180825	0.206638	0	Firmicutes_A	Clostridia	Oscillospirales	Acutalibacteraceae	UBA737	Not_annotated
ext_mOTU_v3_32752	0	0	404446	0	0	0	0	0	0.0236095	0	0	0	0	0	0.153654	0	0	0	Verrucomicrobiota	Kiritimatiellae	RFP12	UBA1067	RUG572	Not_annotated
ext_mOTU_v3_32756	0	0	0	0	283044	0	0	0	0	0	0.016803	0	0	0	0	0	0.129626	0	Firmicutes_A	Clostridia	Christensenellales	UBA1242	UBA11490	Not_annotated
ext_mOTU_v3_32757	223178	0	177477	0	0	0	0.00622471	0	0.0103602	0	0	0	0.0788968	0	0.101785	0	0	0	Firmicutes_A	Clostridia	Christensenellales	UBA1242	UBA9845	Not_annotated
ext_mOTU_v3_32776	135974	126535	0	560158	357083	0	0.00379248	0.00485563	0	0.0267851	0.0211984	0	0.0615831	0.0696824	0	0.163662	0.145597	0	Bacteroidota	Bacteroidia	Bacteroidales	F082	Limimorpha	Not_annotated
ext_mOTU_v3_32784	0	0	0	0	363018	0	0	0	0	0	0.0215507	0	0	0	0	0	0.146801	0	Bacteroidota	Bacteroidia	Bacteroidales	WCHB1-69	F23-D06	Not_annotated
ext_mOTU_v3_32818	0	0	0	0	352080	0	0	0	0	0	0.0209013	0	0	0	0	0	0.144573	0	Firmicutes_A	Clostridia	Oscillospirales	Oscillospiraceae	Faecousia	Not_annotated
ext_mOTU_v3_32838	0	83924	0	0	0	0	0	0.00322049	0	0	0	0	0	0.0567493	0	0	0	0	Firmicutes_A	Clostridia	Oscillospirales	Acutalibacteraceae	UBA737	Not_annotated
ref_mOTU_v3_00201	0	0	0	0	0	650522	0	0	0	0	0	0.0215549	0	0	0	0	0	0.146816	Proteobacteria	Gammaproteobacteria	Pseudomonadales	Pseudomonadaceae	Pseudomonas	Pseudomonas aeruginosa
ref_mOTU_v3_00486	0	74105.5	0	0	0	0	0	0.00284371	0	0	0	0	0	0.0533265	0	0	0	0	Proteobacteria	Gammaproteobacteria	Burkholderiales	Burkholderiaceae	Variovorax	Variovorax sp900112425
ref_mOTU_v3_00529	0	116684	0	0	0	0	0	0.00447761	0	0	0	0	0	0.066915	0	0	0	0	Proteobacteria	Gammaproteobacteria	Burkholderiales	Burkholderiaceae	Duganella	Duganella sp000335815
ref_mOTU_v3_00611	238521	0	0	0	0	0	0.00665264	0	0	0	0	0	0.0815637	0	0	0	0	0	Actinobacteriota	Actinomycetia	Streptomycetales	Streptomycetaceae	Streptomyces	Incongruent
ref_mOTU_v3_00613	259028	0	0	0	0	0	0.00722459	0	0	0	0	0	0.0849976	0	0	0	0	0	Actinobacteriota	Actinomycetia	Streptomycetales	Streptomycetaceae	Streptomyces	Streptomyces viridosporus
ref_mOTU_v3_00614	262834	30214.5	0	0	0	0	0.00733075	0.00115945	0	0	0	0	0.0856198	0.0340506	0	0	0	0	Actinobacteriota	Actinomycetia	Streptomycetales	Streptomycetaceae	Streptomyces	Incongruent
ref_mOTU_v3_00618	177444	265376	0	0	0	0	0.00494913	0.0101835	0	0	0	0	0.07035	0.100913	0	0	0	0	Actinobacteriota	Actinomycetia	Streptomycetales	Streptomycetaceae	Streptomyces	Incongruent
ref_mOTU_v3_00627	363048	0	0	0	0	0	0.0101258	0	0	0	0	0	0.100627	0	0	0	0	0	Actinobacteriota	Actinomycetia	Streptomycetales	Streptomycetaceae	Streptomyces	Streptomyces chartreusis_D
ref_mOTU_v3_00649	157700	0	0	0	0	0	0.00439844	0	0	0	0	0	0.0663208	0	0	0	0	0	Actinobacteriota	Actinomycetia	Streptomycetales	Streptomycetaceae	Streptomyces	Streptomyces collinus_A
ref_mOTU_v3_00653	178215	0	0	0	0	0	0.00497063	0	0	0	0	0	0.0705027	0	0	0	0	0	Actinobacteriota	Actinomycetia	Streptomycetales	Streptomycetaceae	Streptomyces	Incongruent
ref_mOTU_v3_00655	119260	0	0	0	0	0	0.00332632	0	0	0	0	0	0.0576743	0	0	0	0	0	Actinobacteriota	Actinomycetia	Streptomycetales	Streptomycetaceae	Streptomyces	Streptomyces sp000720135
ref_mOTU_v3_00658	94934	0	0	0	0	0	0.00264782	0	0	0	0	0	0.051457	0	0	0	0	0	Actinobacteriota	Actinomycetia	Streptomycetales	Streptomycetaceae	Streptomyces	Incongruent
ref_mOTU_v3_00668	315400	0	0	0	0	0	0.00879689	0	0	0	0	0	0.0937917	0	0	0	0	0	Actinobacteriota	Actinomycetia	Streptomycetales	Streptomycetaceae	Streptomyces	Streptomyces antibioticus_B
ref_mOTU_v3_00678	0	224596	0	0	0	0	0	0.00861859	0	0	0	0	0	0.0928364	0	0	0	0	Actinobacteriota	Actinomycetia	Streptomycetales	Streptomycetaceae	Streptomyces	Incongruent
ref_mOTU_v3_00681	228682	0	0	0	0	0	0.0063782	0	0	0	0	0	0.0798637	0	0	0	0	0	Actinobacteriota	Actinomycetia	Streptomycetales	Streptomycetaceae	Streptomyces	Streptomyces sp001279775
ref_mOTU_v3_00682	0	125086	0	0	0	0	0	0.00480005	0	0	0	0	0	0.0692824	0	0	0	0	Actinobacteriota	Actinomycetia	Streptomycetales	Streptomycetaceae	Streptomyces	Streptomyces cellulosae_A
ref_mOTU_v3_00685	277134	0	0	0	0	0	0.0077296	0	0	0	0	0	0.0879182	0	0	0	0	0	Actinobacteriota	Actinomycetia	Streptomycetales	Streptomycetaceae	Streptomyces	Streptomyces lincolnensis
ref_mOTU_v3_00686	0	683614	0	0	0	0	0	0.0262329	0	0	0	0	0	0.161966	0	0	0	0	Actinobacteriota	Actinomycetia	Streptomycetales	Streptomycetaceae	Streptomyces	Streptomyces sp000720765
ref_mOTU_v3_00689	179483	0	0	0	0	0	0.005006	0	0	0	0	0	0.0707531	0	0	0	0	0	Actinobacteriota	Actinomycetia	Streptomycetales	Streptomycetaceae	Streptomyces	Streptomyces chartreusis
ref_mOTU_v3_00690	128872	117210	0	0	0	0	0.0035944	0.00449782	0	0	0	0	0.0599533	0.0670658	0	0	0	0	Actinobacteriota	Actinomycetia	Streptomycetales	Streptomycetaceae	Streptomyces	Streptomyces viridochromogenes_A
ref_mOTU_v3_00691	302485	55367	0	0	0	0	0.00843667	0.00212464	0	0	0	0	0.0918514	0.0460939	0	0	0	0	Actinobacteriota	Actinomycetia	Streptomycetales	Streptomycetaceae	Streptomyces	Streptomyces caeruleatus
ref_mOTU_v3_00692	245687	0	0	0	0	0	0.00685251	0	0	0	0	0	0.0827799	0	0	0	0	0	Actinobacteriota	Actinomycetia	Streptomycetales	Streptomycetaceae	Streptomyces	Streptomyces sp900103585
ref_mOTU_v3_00695	294698	0	0	0	0	0	0.00821948	0	0	0	0	0	0.0906614	0	0	0	0	0	Actinobacteriota	Actinomycetia	Streptomycetales	Streptomycetaceae	Streptomyces	Streptomyces curacoi
ref_mOTU_v3_00738	646837	60433.5	0	0	0	0	0.0180411	0.00231907	0	0	0	0	0.134317	0.0481567	0	0	0	0	Actinobacteriota	Actinomycetia	Mycobacteriales	Micromonosporaceae	Micromonospora	Incongruent
ref_mOTU_v3_00768	0	90798.5	0	0	0	0	0	0.00348429	0	0	0	0	0	0.0590278	0	0	0	0	Proteobacteria	Alphaproteobacteria	Rhizobiales	Rhizobiaceae	Mesorhizobium	Mesorhizobium metallidurans
ref_mOTU_v3_00772	0	122317	0	0	0	0	0	0.00469377	0	0	0	0	0	0.0685111	0	0	0	0	Proteobacteria	Alphaproteobacteria	Rhizobiales	Rhizobiaceae	Mesorhizobium	Incongruent
ref_mOTU_v3_00777	0	92858.5	0	0	0	0	0	0.00356334	0	0	0	0	0	0.0596937	0	0	0	0	Proteobacteria	Alphaproteobacteria	Rhizobiales	Rhizobiaceae	Mesorhizobium	Mesorhizobium sp000502955
ref_mOTU_v3_00779	0	200030	0	0	0	0	0	0.0076759	0	0	0	0	0	0.0876122	0	0	0	0	Proteobacteria	Alphaproteobacteria	Rhizobiales	Rhizobiaceae	Mesorhizobium	Mesorhizobium australicum
ref_mOTU_v3_00780	0	173034	0	0	0	0	0	0.00663998	0	0	0	0	0	0.0814861	0	0	0	0	Proteobacteria	Alphaproteobacteria	Rhizobiales	Rhizobiaceae	Mesorhizobium	Mesorhizobium sp000513935
ref_mOTU_v3_00783	0	145377	0	0	0	0	0	0.00557867	0	0	0	0	0	0.0746905	0	0	0	0	Proteobacteria	Alphaproteobacteria	Rhizobiales	Rhizobiaceae	Mesorhizobium	Mesorhizobium opportunistum
ref_mOTU_v3_00784	0	141135	0	0	0	0	0	0.00541589	0	0	0	0	0	0.0735927	0	0	0	0	Proteobacteria	Alphaproteobacteria	Rhizobiales	Rhizobiaceae	Mesorhizobium	Mesorhizobium erdmanii
ref_mOTU_v3_00817	0	132885	0	0	0	0	0	0.00509931	0	0	0	0	0	0.0714094	0	0	0	0	Firmicutes	Bacilli	Bacillales	Bacillaceae_H	Priestia	Incongruent
ref_mOTU_v3_00873	0	114180	0	0	0	0	0	0.00438152	0	0	0	0	0	0.0661931	0	0	0	0	Proteobacteria	Gammaproteobacteria	Burkholderiales	Burkholderiaceae	Burkholderia	Burkholderia ubonensis
ref_mOTU_v3_00950	0	0	0	0	0	1.45842e+06	0	0	0	0	0	0.0483242	0	0	0	0	0	0.219828	Proteobacteria	Alphaproteobacteria	Rhodobacterales	Rhodobacteraceae	Roseovarius	Roseovarius sp002072155
ref_mOTU_v3_00964	0	0	0	0	89883	0	0	0	0	0	0.00533594	0	0	0	0	0	0.0730475	0	Actinobacteriota	Actinomycetia	Actinomycetales	Micrococcaceae	Micrococcus	Micrococcus luteus
ref_mOTU_v3_01036	0	0	0	0	0	628217	0	0	0	0	0	0.0208158	0	0	0	0	0	0.144277	Proteobacteria	Gammaproteobacteria	Ectothiorhodospirales	Ectothiorhodospiraceae	Thioalkalivibrio_A	Incongruent
ref_mOTU_v3_01165	511158	0	0	0	0	0	0.0142568	0	0	0	0	0	0.119402	0	0	0	0	0	Actinobacteriota	Actinomycetia	Mycobacteriales	Pseudonocardiaceae	Actinosynnema	Actinosynnema sp001280085
ref_mOTU_v3_01166	321602	0	0	0	0	0	0.00896986	0	0	0	0	0	0.0947093	0	0	0	0	0	Actinobacteriota	Actinomycetia	Mycobacteriales	Pseudonocardiaceae	Actinosynnema	Actinosynnema carneum
ref_mOTU_v3_01167	369724	0	0	0	0	0	0.0103121	0	0	0	0	0	0.101548	0	0	0	0	0	Actinobacteriota	Actinomycetia	Mycobacteriales	Pseudonocardiaceae	Actinosynnema	Actinosynnema sp001984175
ref_mOTU_v3_01173	0	102520	0	0	0	0	0	0.00393409	0	0	0	0	0	0.0627223	0	0	0	0	Proteobacteria	Alphaproteobacteria	Rhizobiales	Xanthobacteraceae	Bradyrhizobium	Bradyrhizobium sp000472925
ref_mOTU_v3_01174	0	297251	0	0	0	0	0	0.0114067	0	0	0	0	0	0.106802	0	0	0	0	Proteobacteria	Alphaproteobacteria	Rhizobiales	Xanthobacteraceae	Bradyrhizobium	Bradyrhizobium sp000938255
ref_mOTU_v3_01176	0	1164917	0	0	0	0	0	0.0447023	0	0	0	0	0	0.211429	0	0	0	0	Proteobacteria	Alphaproteobacteria	Rhizobiales	Xanthobacteraceae	Bradyrhizobium	Incongruent
ref_mOTU_v3_01178	0	140584	0	0	0	0	0	0.00539475	0	0	0	0	0	0.0734489	0	0	0	0	Proteobacteria	Alphaproteobacteria	Rhizobiales	Xanthobacteraceae	Bradyrhizobium	Bradyrhizobium yuanmingense
ref_mOTU_v3_01181	0	110966	0	0	0	0	0	0.00425817	0	0	0	0	0	0.0652547	0	0	0	0	Proteobacteria	Alphaproteobacteria	Rhizobiales	Xanthobacteraceae	Bradyrhizobium	Bradyrhizobium sp001556045
ref_mOTU_v3_01183	0	119838	0	0	0	0	0	0.00459862	0	0	0	0	0	0.0678132	0	0	0	0	Proteobacteria	Alphaproteobacteria	Rhizobiales	Xanthobacteraceae	Bradyrhizobium	Bradyrhizobium sp000296215
ref_mOTU_v3_01184	0	102272	0	0	0	0	0	0.00392457	0	0	0	0	0	0.0626464	0	0	0	0	Proteobacteria	Alphaproteobacteria	Rhizobiales	Xanthobacteraceae	Bradyrhizobium	Bradyrhizobium sp004212635
ref_mOTU_v3_01185	238770	143494	0	0	0	0	0.00665958	0.00550641	0	0	0	0	0.0816063	0.0742052	0	0	0	0	Proteobacteria	Alphaproteobacteria	Rhizobiales	Xanthobacteraceae	Bradyrhizobium	Incongruent
ref_mOTU_v3_01186	0	151132	0	0	0	0	0	0.00579953	0	0	0	0	0	0.0761547	0	0	0	0	Proteobacteria	Alphaproteobacteria	Rhizobiales	Xanthobacteraceae	Bradyrhizobium	Bradyrhizobium arachidis
ref_mOTU_v3_01190	0	222896	0	0	0	0	0	0.00855339	0	0	0	0	0	0.0924846	0	0	0	0	Proteobacteria	Alphaproteobacteria	Rhizobiales	Xanthobacteraceae	Bradyrhizobium	Incongruent
ref_mOTU_v3_01191	0	135748	0	0	0	0	0	0.00520917	0	0	0	0	0	0.0721746	0	0	0	0	Proteobacteria	Alphaproteobacteria	Rhizobiales	Xanthobacteraceae	Bradyrhizobium	Incongruent
ref_mOTU_v3_01194	0	144033	0	0	0	0	0	0.0055271	0	0	0	0	0	0.0743445	0	0	0	0	Proteobacteria	Alphaproteobacteria	Rhizobiales	Xanthobacteraceae	Bradyrhizobium	Bradyrhizobium cosmicum
ref_mOTU_v3_01195	0	113208	0	0	0	0	0	0.00434424	0	0	0	0	0	0.0659109	0	0	0	0	Proteobacteria	Alphaproteobacteria	Rhizobiales	Xanthobacteraceae	Bradyrhizobium	Bradyrhizobium sp000473045
ref_mOTU_v3_01222	0	135848	0	0	0	0	0	0.00521301	0	0	0	0	0	0.0722012	0	0	0	0	Proteobacteria	Alphaproteobacteria	Rhizobiales	Xanthobacteraceae	Bradyrhizobium	Bradyrhizobium paxllaeri
ref_mOTU_v3_01226	2.03192e+06	182427	0	0	0	0	0.0566728	0.00700042	0	0	0	0	0.23806	0.0836685	0	0	0	0	Proteobacteria	Alphaproteobacteria	Rhizobiales	Xanthobacteraceae	Bradyrhizobium	Incongruent
ref_mOTU_v3_01227	590764	0	0	0	0	0	0.0164771	0	0	0	0	0	0.128363	0	0	0	0	0	Proteobacteria	Alphaproteobacteria	Rhizobiales	Xanthobacteraceae	Bradyrhizobium	Bradyrhizobium murdochi
ref_mOTU_v3_01228	237081	60809	0	0	0	0	0.00661248	0.00233347	0	0	0	0	0.0813171	0.048306	0	0	0	0	Proteobacteria	Alphaproteobacteria	Rhizobiales	Xanthobacteraceae	Bradyrhizobium	Bradyrhizobium icense
ref_mOTU_v3_01229	182892	134504	0	0	0	0	0.00510107	0.00516143	0	0	0	0	0.0714217	0.0718431	0	0	0	0	Proteobacteria	Alphaproteobacteria	Rhizobiales	Xanthobacteraceae	Bradyrhizobium	Bradyrhizobium elkanii_A
ref_mOTU_v3_01266	317148	0	0	0	0	0	0.00884563	0	0	0	0	0	0.0940512	0	0	0	0	0	Proteobacteria	Alphaproteobacteria	Rhizobiales	Rhizobiaceae	Sinorhizobium	Sinorhizobium meliloti
ref_mOTU_v3_01278	0	119972	0	0	0	0	0	0.0046038	0	0	0	0	0	0.0678513	0	0	0	0	Actinobacteriota	Actinomycetia	Mycobacteriales	Mycobacteriaceae	Mycobacterium	Mycobacterium sp001667145
ref_mOTU_v3_01337	0	103518	0	0	0	0	0	0.00397236	0	0	0	0	0	0.0630267	0	0	0	0	Proteobacteria	Alphaproteobacteria	Sphingomonadales	Sphingomonadaceae	Sphingomonas	Incongruent
ref_mOTU_v3_01338	0	0	0	0	263416	0	0	0	0	0	0.0156378	0	0	0	0	0	0.125051	0	Proteobacteria	Alphaproteobacteria	Sphingomonadales	Sphingomonadaceae	Sphingomonas	Incongruent
ref_mOTU_v3_01386	119885	0	0	0	0	0	0.00334374	0	0	0	0	0	0.0578251	0	0	0	0	0	Actinobacteriota	Actinomycetia	Mycobacteriales	Micromonosporaceae	Micromonospora	Incongruent
ref_mOTU_v3_01417	0	0	247800	0	0	0	0	0	0.0144653	0	0	0	0	0	0.120272	0	0	0	Actinobacteriota	Actinomycetia	Mycobacteriales	Geodermatophilaceae	Klenkia	Incongruent
ref_mOTU_v3_01418	0	0	464808	0	0	0	0	0	0.0271331	0	0	0	0	0	0.164721	0	0	0	Actinobacteriota	Actinomycetia	Mycobacteriales	Geodermatophilaceae	Klenkia	Klenkia marina
ref_mOTU_v3_01428	0	0	0	0	159557	0	0	0	0	0	0.00947217	0	0	0	0	0	0.097325	0	Actinobacteriota	Actinomycetia	Streptomycetales	Streptomycetaceae	Streptacidiphilus	Incongruent
ref_mOTU_v3_01438	119385	0	0	0	0	0	0.00332979	0	0	0	0	0	0.0577044	0	0	0	0	0	Actinobacteriota	Actinomycetia	Streptomycetales	Streptomycetaceae	Streptomyces	Incongruent
ref_mOTU_v3_01439	133128	0	0	0	0	0	0.0037131	0	0	0	0	0	0.0609352	0	0	0	0	0	Actinobacteriota	Actinomycetia	Streptomycetales	Streptomycetaceae	Streptomyces	Incongruent
ref_mOTU_v3_01443	221451	0	0	0	0	0	0.00617654	0	0	0	0	0	0.0785909	0	0	0	0	0	Actinobacteriota	Actinomycetia	Streptomycetales	Streptomycetaceae	Streptomyces	Streptomyces sp001905885
ref_mOTU_v3_01452	245161	99068	0	0	0	0	0.00683784	0.00380162	0	0	0	0	0.0826912	0.0616573	0	0	0	0	Actinobacteriota	Actinomycetia	Streptomycetales	Streptomycetaceae	Streptomyces	Incongruent
ref_mOTU_v3_01528	207410	0	0	676612	0	0	0.0057849	0	0	0.0323536	0	0	0.0760585	0	0	0.179871	0	0	Actinobacteriota	Actinomycetia	Mycobacteriales	Pseudonocardiaceae	Amycolatopsis	Incongruent
ref_mOTU_v3_01551	0	0	252310	0	0	0	0	0	0.0147286	0	0	0	0	0	0.121361	0	0	0	Actinobacteriota	Actinomycetia	Mycobacteriales	Geodermatophilaceae	Geodermatophilus	Geodermatophilus dictyosporus
ref_mOTU_v3_01552	0	0	272752	0	0	0	0	0	0.0159218	0	0	0	0	0	0.126182	0	0	0	Actinobacteriota	Actinomycetia	Mycobacteriales	Geodermatophilaceae	Geodermatophilus	Geodermatophilus nigrescens
ref_mOTU_v3_01553	0	0	329130	0	0	0	0	0	0.0192129	0	0	0	0	0	0.138611	0	0	0	Actinobacteriota	Actinomycetia	Mycobacteriales	Geodermatophilaceae	Geodermatophilus	Geodermatophilus obscurus_B
ref_mOTU_v3_01570	0	0	0	0	0	299591	0	0	0	0	0	0.00992685	0	0	0	0	0	0.0996336	Proteobacteria	Gammaproteobacteria	Pseudomonadales	Halomonadaceae	Halomonas	Halomonas sp001882345
ref_mOTU_v3_01674	0	238600	0	0	0	0	0	0.00915602	0	0	0	0	0	0.0956871	0	0	0	0	Actinobacteriota	Actinomycetia	Actinomycetales	Micrococcaceae	Arthrobacter	Arthrobacter globiformis
ref_mOTU_v3_01675	0	189577	0	0	0	0	0	0.0072748	0	0	0	0	0	0.0852924	0	0	0	0	Actinobacteriota	Actinomycetia	Actinomycetales	Micrococcaceae	Arthrobacter	Arthrobacter sp001969265
ref_mOTU_v3_01689	0	147390	0	0	0	0	0	0.00565594	0	0	0	0	0	0.075206	0	0	0	0	Proteobacteria	Alphaproteobacteria	Rhizobiales	Xanthobacteraceae	Bradyrhizobium	Bradyrhizobium sp002831585
ref_mOTU_v3_01692	0	214430	0	0	0	0	0	0.00822848	0	0	0	0	0	0.090711	0	0	0	0	Proteobacteria	Alphaproteobacteria	Rhizobiales	Xanthobacteraceae	Bradyrhizobium	Incongruent
ref_mOTU_v3_01694	0	76956.5	0	0	0	0	0	0.00295312	0	0	0	0	0	0.0543426	0	0	0	0	Proteobacteria	Alphaproteobacteria	Rhizobiales	Xanthobacteraceae	Bradyrhizobium	Bradyrhizobium mercantei
ref_mOTU_v3_01695	0	98810	0	0	0	0	0	0.00379172	0	0	0	0	0	0.0615769	0	0	0	0	Proteobacteria	Alphaproteobacteria	Rhizobiales	Xanthobacteraceae	Bradyrhizobium	Bradyrhizobium sp003020075
ref_mOTU_v3_01765	0	60601	0	0	619619	0	0	0.00232549	0	0	0.0367839	0	0	0.0482234	0	0	0.191791	0	Actinobacteriota	Actinomycetia	Mycobacteriales	Pseudonocardiaceae	Amycolatopsis	Incongruent
ref_mOTU_v3_01768	106247	252946	284275	0	0	0	0.00296336	0.00970651	0.0165945	0	0	0	0.0544367	0.0985216	0.12882	0	0	0	Actinobacteriota	Actinomycetia	Mycobacteriales	Pseudonocardiaceae	Amycolatopsis	Amycolatopsis mediterranei
ref_mOTU_v3_01769	297684	207742	110950	0	0	0	0.00830275	0.00797186	0.00647669	0	0	0	0.0911194	0.0892853	0.0804779	0	0	0	Actinobacteriota	Actinomycetia	Mycobacteriales	Pseudonocardiaceae	Amycolatopsis	Incongruent
ref_mOTU_v3_01770	241796	147390	0	0	0	0	0.00674397	0.00565594	0	0	0	0	0.0821217	0.075206	0	0	0	0	Actinobacteriota	Actinomycetia	Mycobacteriales	Pseudonocardiaceae	Amycolatopsis	Amycolatopsis rifamycinica
ref_mOTU_v3_01771	206661	195562	0	0	0	0	0.00576403	0.00750446	0	0	0	0	0.0759212	0.0866283	0	0	0	0	Actinobacteriota	Actinomycetia	Mycobacteriales	Pseudonocardiaceae	Amycolatopsis	Amycolatopsis balhimycina
ref_mOTU_v3_01772	134694	140557	130630	0	0	0	0.00375679	0.00539371	0.00762553	0	0	0	0.0612927	0.0734419	0.0873243	0	0	0	Actinobacteriota	Actinomycetia	Mycobacteriales	Pseudonocardiaceae	Amycolatopsis	Amycolatopsis pretoriensis
ref_mOTU_v3_01773	119385	120108	0	0	0	0	0.00332979	0.004609	0	0	0	0	0.0577044	0.0678896	0	0	0	0	Actinobacteriota	Actinomycetia	Mycobacteriales	Pseudonocardiaceae	Amycolatopsis	Amycolatopsis australiensis
ref_mOTU_v3_01784	536254	0	0	0	0	0	0.0149568	0	0	0	0	0	0.122298	0	0	0	0	0	Proteobacteria	Gammaproteobacteria	Xanthomonadales	Xanthomonadaceae	Stenotrophomonas	Stenotrophomonas maltophilia_P
ref_mOTU_v3_01859	180331	0	0	0	0	0	0.00502965	0	0	0	0	0	0.07092	0	0	0	0	0	Actinobacteriota	Actinomycetia	Mycobacteriales	Pseudonocardiaceae	Pseudonocardia	Pseudonocardia sp001420995
ref_mOTU_v3_01899	195710	0	0	0	0	0	0.00545858	0	0	0	0	0	0.0738822	0	0	0	0	0	Actinobacteriota	Actinomycetia	Streptomycetales	Streptomycetaceae	Streptomyces	Incongruent
ref_mOTU_v3_01900	152654	0	0	0	0	0	0.00425769	0	0	0	0	0	0.065251	0	0	0	0	0	Actinobacteriota	Actinomycetia	Streptomycetales	Streptomycetaceae	Streptomyces	Streptomyces sclerotialus
ref_mOTU_v3_02070	0	60463.5	0	0	0	0	0	0.00232022	0	0	0	0	0	0.0481686	0	0	0	0	Actinobacteriota	Actinomycetia	Streptomycetales	Streptomycetaceae	Kitasatospora	Incongruent
ref_mOTU_v3_02077	267500	0	0	0	0	0	0.00746091	0	0	0	0	0	0.0863766	0	0	0	0	0	Proteobacteria	Alphaproteobacteria	Rhizobiales	Rhizobiaceae	Neorhizobium	Neorhizobium sp001005825
ref_mOTU_v3_02103	0	148736	0	0	0	0	0	0.00570755	0	0	0	0	0	0.0755483	0	0	0	0	Actinobacteriota	Actinomycetia	Mycobacteriales	Micromonosporaceae	Actinoplanes	Actinoplanes subtropicus
ref_mOTU_v3_02333	181110	0	0	0	0	0	0.00505138	0	0	0	0	0	0.071073	0	0	0	0	0	Actinobacteriota	Actinomycetia	Streptosporangiales	Streptosporangiaceae	Nonomuraea	Incongruent
ref_mOTU_v3_02337	296714	0	0	0	0	0	0.00827571	0	0	0	0	0	0.0909709	0	0	0	0	0	Actinobacteriota	Actinomycetia	Streptosporangiales	Streptosporangiaceae	Nonomuraea	Nonomuraea jiangxiensis
ref_mOTU_v3_02530	246216	98899.5	0	0	0	0	0.00686725	0.00379515	0	0	0	0	0.0828689	0.0616048	0	0	0	0	Actinobacteriota	Actinomycetia	Mycobacteriales	Pseudonocardiaceae	Amycolatopsis	Incongruent
ref_mOTU_v3_02607	206661	0	410077	0	0	0	0.00576403	0	0.0239382	0	0	0	0.0759212	0	0.15472	0	0	0	Actinobacteriota	Actinomycetia	Mycobacteriales	Geodermatophilaceae	Geodermatophilus	Incongruent
ref_mOTU_v3_02608	0	0	263854	0	0	0	0	0	0.0154024	0	0	0	0	0	0.124106	0	0	0	Actinobacteriota	Actinomycetia	Mycobacteriales	Geodermatophilaceae	Geodermatophilus	Geodermatophilus obscurus_A
ref_mOTU_v3_02609	0	0	271495	0	0	0	0	0	0.0158485	0	0	0	0	0	0.125891	0	0	0	Actinobacteriota	Actinomycetia	Mycobacteriales	Geodermatophilaceae	Geodermatophilus	Geodermatophilus siccatus
ref_mOTU_v3_02610	0	96043	425374	0	0	0	0	0.00368554	0.0248312	0	0	0	0	0.0607086	0.157579	0	0	0	Actinobacteriota	Actinomycetia	Mycobacteriales	Geodermatophilaceae	Geodermatophilus	Geodermatophilus africanus
ref_mOTU_v3_02611	0	0	258686	0	246798	0	0	0	0.0151007	0	0.0146512	0	0	0	0.122885	0	0.121042	0	Actinobacteriota	Actinomycetia	Mycobacteriales	Geodermatophilaceae	Geodermatophilus	Geodermatophilus sp900104025
ref_mOTU_v3_02684	0	105276	0	0	0	0	0	0.00403986	0	0	0	0	0	0.0635599	0	0	0	0	Actinobacteriota	Actinomycetia	Actinomycetales	Micrococcaceae	Arthrobacter_I	Incongruent
ref_mOTU_v3_02691	0	211668	0	0	0	0	0	0.00812251	0	0	0	0	0	0.090125	0	0	0	0	Actinobacteriota	Actinomycetia	Actinomycetales	Microbacteriaceae	Leifsonia	Leifsonia sp900114565
ref_mOTU_v3_02841	0	125864	0	0	0	0	0	0.0048299	0	0	0	0	0	0.0694975	0	0	0	0	Proteobacteria	Gammaproteobacteria	Burkholderiales	Burkholderiaceae	Paraburkholderia	Paraburkholderia caledonica
ref_mOTU_v3_02842	0	155125	0	0	0	0	0	0.00595274	0	0	0	0	0	0.077154	0	0	0	0	Proteobacteria	Gammaproteobacteria	Burkholderiales	Burkholderiaceae	Paraburkholderia	Paraburkholderia dilworthii
ref_mOTU_v3_02843	0	116684	0	0	0	0	0	0.00447761	0	0	0	0	0	0.066915	0	0	0	0	Proteobacteria	Gammaproteobacteria	Burkholderiales	Burkholderiaceae	Paraburkholderia	Paraburkholderia graminis
ref_mOTU_v3_02858	137608	0	0	0	0	0	0.00383807	0	0	0	0	0	0.0619521	0	0	0	0	0	Actinobacteriota	Actinomycetia	Streptosporangiales	Streptosporangiaceae	Nocardiopsis	Incongruent
ref_mOTU_v3_02936	0	0	0	0	0	489492	0	0	0	0	0	0.0162191	0	0	0	0	0	0.127354	Proteobacteria	Alphaproteobacteria	Rhodobacterales	Rhodobacteraceae	Rhodovulum	Rhodovulum sulfidophilum
ref_mOTU_v3_03263	0	202536	0	0	0	0	0	0.00777208	0	0	0	0	0	0.0881594	0	0	0	0	Proteobacteria	Alphaproteobacteria	Sphingomonadales	Sphingomonadaceae	Sphingomonas	Sphingomonas mali
ref_mOTU_v3_03264	0	209548	0	0	0	0	0	0.00804118	0	0	0	0	0	0.0896726	0	0	0	0	Proteobacteria	Alphaproteobacteria	Sphingomonadales	Sphingomonadaceae	Sphingomonas	Sphingomonas pruni
ref_mOTU_v3_03265	0	333244	0	0	0	0	0	0.0127878	0	0	0	0	0	0.113083	0	0	0	0	Proteobacteria	Alphaproteobacteria	Sphingomonadales	Sphingomonadaceae	Sphingomonas	Sphingomonas asaccharolytica
ref_mOTU_v3_03269	238988	0	0	0	0	0	0.00666568	0	0	0	0	0	0.0816436	0	0	0	0	0	Proteobacteria	Alphaproteobacteria	Sphingomonadales	Sphingomonadaceae	Sphingomonas	Sphingomonas koreensis
ref_mOTU_v3_03325	0	147800	0	0	0	0	0	0.00567163	0	0	0	0	0	0.0753102	0	0	0	0	Actinobacteriota	Actinomycetia	Mycobacteriales	Mycobacteriaceae	Gordonia	Gordonia desulfuricans
ref_mOTU_v3_03822	400216	0	0	0	0	0	0.0111625	0	0	0	0	0	0.105653	0	0	0	0	0	Actinobacteriota	Actinomycetia	Mycobacteriales	Pseudonocardiaceae	Lentzea	Incongruent
ref_mOTU_v3_03823	364176	0	0	0	0	0	0.0101573	0	0	0	0	0	0.100784	0	0	0	0	0	Actinobacteriota	Actinomycetia	Mycobacteriales	Pseudonocardiaceae	Lentzea	Lentzea waywayandensis
ref_mOTU_v3_03824	277216	0	0	0	0	0	0.00773189	0	0	0	0	0	0.0879312	0	0	0	0	0	Actinobacteriota	Actinomycetia	Mycobacteriales	Pseudonocardiaceae	Lentzea	Lentzea sp001279525
ref_mOTU_v3_03825	567778	0	0	0	0	0	0.015836	0	0	0	0	0	0.125841	0	0	0	0	0	Actinobacteriota	Actinomycetia	Mycobacteriales	Pseudonocardiaceae	Lentzea	Lentzea guizhouensis
ref_mOTU_v3_03826	370145	0	0	0	0	0	0.0103238	0	0	0	0	0	0.101606	0	0	0	0	0	Actinobacteriota	Actinomycetia	Mycobacteriales	Pseudonocardiaceae	Lentzea	Lentzea aerocolonigenes
ref_mOTU_v3_03827	421458	0	0	0	0	0	0.011755	0	0	0	0	0	0.10842	0	0	0	0	0	Actinobacteriota	Actinomycetia	Mycobacteriales	Pseudonocardiaceae	Lentzea	Not_annotated
ref_mOTU_v3_03829	192040	0	0	0	0	0	0.00535621	0	0	0	0	0	0.0731862	0	0	0	0	0	Actinobacteriota	Actinomycetia	Mycobacteriales	Pseudonocardiaceae	Lentzea	Lentzea albida
ref_mOTU_v3_03856	0	0	0	0	0	337927	0	0	0	0	0	0.0111971	0	0	0	0	0	0.105816	Desulfobacterota	Desulfobacteria	Desulfobacterales	Desulfobacteraceae	Desulfotignum	Incongruent
ref_mOTU_v3_03946	0	145377	0	0	0	0	0	0.00557867	0	0	0	0	0	0.0746905	0	0	0	0	Proteobacteria	Alphaproteobacteria	Rhizobiales	Xanthobacteraceae	Bradyrhizobium	Bradyrhizobium sp000426105
ref_mOTU_v3_04147	0	0	0	0	0	950884	0	0	0	0	0	0.0315072	0	0	0	0	0	0.177503	Proteobacteria	Gammaproteobacteria	Ectothiorhodospirales	Ectothiorhodospiraceae	Ectothiorhodospira	Ectothiorhodospira haloalkaliphila
ref_mOTU_v3_04148	0	0	0	0	0	1242125	0	0	0	0	0	0.0411574	0	0	0	0	0	0.202873	Proteobacteria	Gammaproteobacteria	Ectothiorhodospirales	Ectothiorhodospiraceae	Ectothiorhodospira	Ectothiorhodospira sp001632845
ref_mOTU_v3_04201	0	60258	0	0	0	0	0	0.00231233	0	0	0	0	0	0.0480867	0	0	0	0	Actinobacteriota	Actinomycetia	Streptomycetales	Streptomycetaceae	Streptomyces	Streptomyces paucisporeus
ref_mOTU_v3_04210	0	0	210408	0	0	0	0	0	0.0122826	0	0	0	0	0	0.110827	0	0	0	Actinobacteriota	Actinomycetia	Propionibacteriales	Nocardioidaceae	Nocardioides	Nocardioides sp001425175
ref_mOTU_v3_04231	0	0	0	0	0	311365	0	0	0	0	0	0.010317	0	0	0	0	0	0.101573	Proteobacteria	Gammaproteobacteria	Xanthomonadales	Xanthomonadaceae	Arenimonas	Incongruent
ref_mOTU_v3_04257	0	0	0	0	0	415758	0	0	0	0	0	0.013776	0	0	0	0	0	0.117371	Proteobacteria	Gammaproteobacteria	Pseudomonadales	Halomonadaceae	Halomonas	Halomonas shengliensis
ref_mOTU_v3_04353	0	0	0	0	0	355624	0	0	0	0	0	0.0117835	0	0	0	0	0	0.108552	Proteobacteria	Gammaproteobacteria	Pseudomonadales	Oleiphilaceae	Marinobacter	Incongruent
ref_mOTU_v3_04551	0	0	0	0	0	1765241	0	0	0	0	0	0.0584907	0	0	0	0	0	0.241849	Proteobacteria	Gammaproteobacteria	Pseudomonadales	Oleiphilaceae	Marinobacter	Marinobacter sp000686085
ref_mOTU_v3_04717	0	0	0	719454	0	0	0	0	0	0.0344022	0	0	0	0	0	0.185478	0	0	Actinobacteriota	Actinomycetia	Mycobacteriales	Geodermatophilaceae	Blastococcus	Blastococcus sp900102425
ref_mOTU_v3_04718	0	0	0	0	368116	0	0	0	0	0	0.0218534	0	0	0	0	0	0.147829	0	Actinobacteriota	Actinomycetia	Mycobacteriales	Geodermatophilaceae	Blastococcus	Blastococcus sp900102115
ref_mOTU_v3_05170	293341	229840	0	0	0	0	0.00818164	0.00881982	0	0	0	0	0.0904524	0.0939139	0	0	0	0	Actinobacteriota	Actinomycetia	Actinomycetales	Microbacteriaceae	Microbacterium	Microbacterium ginsengisoli
ref_mOTU_v3_05225	0	0	0	0	0	669508	0	0	0	0	0	0.0221839	0	0	0	0	0	0.148943	Proteobacteria	Gammaproteobacteria	Pseudomonadales	Halomonadaceae	Halomonas	Halomonas subterranea
ref_mOTU_v3_05226	0	0	0	0	0	391772	0	0	0	0	0	0.0129813	0	0	0	0	0	0.113935	Proteobacteria	Gammaproteobacteria	Pseudomonadales	Halomonadaceae	Halomonas	Halomonas sp002119345
ref_mOTU_v3_05254	0	120228	0	0	0	0	0	0.00461363	0	0	0	0	0	0.0679237	0	0	0	0	Actinobacteriota	Actinomycetia	Mycobacteriales	Micromonosporaceae	Actinoplanes	Actinoplanes sp000389965
ref_mOTU_v3_05316	438660	0	0	0	0	0	0.0122347	0	0	0	0	0	0.110611	0	0	0	0	0	Actinobacteriota	Actinomycetia	Propionibacteriales	Nocardioidaceae	Nocardioides	Nocardioides kribbensis
ref_mOTU_v3_05335	0	0	133592	0	0	0	0	0	0.00779844	0	0	0	0	0	0.0883088	0	0	0	Actinobacteriota	Actinomycetia	Actinomycetales	Dermatophilaceae	Pedococcus	Pedococcus dokdonensis
ref_mOTU_v3_05358	0	119034	0	0	0	0	0	0.00456777	0	0	0	0	0	0.0675853	0	0	0	0	Proteobacteria	Alphaproteobacteria	Sphingomonadales	Sphingomonadaceae	Sphingopyxis	Sphingopyxis sp001427085
ref_mOTU_v3_05380	0	0	0	0	327624	0	0	0	0	0	0.0194495	0	0	0	0	0	0.139461	0	Proteobacteria	Gammaproteobacteria	Xanthomonadales	Xanthomonadaceae	Lysobacter	Lysobacter sp001429785
ref_mOTU_v3_05430	0	0	0	0	0	303954	0	0	0	0	0	0.0100714	0	0	0	0	0	0.100356	Proteobacteria	Gammaproteobacteria	Halothiobacillales	Halothiobacillaceae	Guyparkeria	Guyparkeria sp001641825
ref_mOTU_v3_05466	0	0	0	0	0	879860	0	0	0	0	0	0.0291539	0	0	0	0	0	0.170745	Halobacteriota	Methanosarcinia	Methanosarcinales	Methanosarcinaceae	Methanohalophilus	Methanohalophilus mahii
ref_mOTU_v3_05471	166652	0	0	374254	0	0	0.00464814	0	0	0.0178957	0	0	0.0681773	0	0	0.133775	0	0	Acidobacteriota	Vicinamibacteria	Vicinamibacterales	UBA2999	Gp6-AA40	Gp6-AA40 sp001767525
ref_mOTU_v3_05583	260798	0	0	0	0	0	0.00727396	0	0	0	0	0	0.0852875	0	0	0	0	0	Actinobacteriota	Actinomycetia	Jiangellales	Jiangellaceae	Jiangella	Jiangella alkaliphila
ref_mOTU_v3_05584	308850	0	0	0	0	0	0.00861419	0	0	0	0	0	0.0928126	0	0	0	0	0	Actinobacteriota	Actinomycetia	Jiangellales	Jiangellaceae	Jiangella	Jiangella alba
ref_mOTU_v3_05585	198471	0	0	0	0	0	0.0055356	0	0	0	0	0	0.0744016	0	0	0	0	0	Actinobacteriota	Actinomycetia	Jiangellales	Jiangellaceae	Jiangella	Jiangella muralis
ref_mOTU_v3_05915	439980	0	0	0	0	0	0.0122716	0	0	0	0	0	0.110777	0	0	0	0	0	Actinobacteriota	Actinomycetia	Propionibacteriales	Nocardioidaceae	Nocardioides	Incongruent
ref_mOTU_v3_05960	0	167036	0	0	0	0	0	0.00640981	0	0	0	0	0	0.0800613	0	0	0	0	Planctomycetota	Planctomycetia	Isosphaerales	Isosphaeraceae	Singulisphaera	Singulisphaera acidiphila
ref_mOTU_v3_05976	0	0	0	0	0	387514	0	0	0	0	0	0.0128402	0	0	0	0	0	0.113314	Proteobacteria	Gammaproteobacteria	Burkholderiales	Thiobacillaceae	Thiobacillus	Thiobacillus sp001897675
ref_mOTU_v3_06014	0	0	0	0	0	418812	0	0	0	0	0	0.0138772	0	0	0	0	0	0.117802	Bacteroidota	Bacteroidia	Flavobacteriales	Flavobacteriaceae	Salegentibacter	Salegentibacter sediminis
ref_mOTU_v3_06015	0	0	0	0	0	162606	0	0	0	0	0	0.00538788	0	0	0	0	0	0.0734022	Bacteroidota	Bacteroidia	Flavobacteriales	Flavobacteriaceae	Salegentibacter	Salegentibacter flavus
ref_mOTU_v3_06017	860804	0	0	0	0	0	0.0240089	0	0	0	0	0	0.154948	0	0	0	0	0	Actinobacteriota	Actinomycetia	Mycobacteriales	Pseudonocardiaceae	Kibdelosporangium	Incongruent
ref_mOTU_v3_06019	259025	0	0	0	0	0	0.00722452	0	0	0	0	0	0.0849972	0	0	0	0	0	Actinobacteriota	Actinomycetia	Mycobacteriales	Pseudonocardiaceae	Kibdelosporangium	Kibdelosporangium phytohabitans
ref_mOTU_v3_06020	243079	0	0	0	0	0	0.00677977	0	0	0	0	0	0.0823393	0	0	0	0	0	Actinobacteriota	Actinomycetia	Mycobacteriales	Pseudonocardiaceae	Kibdelosporangium	Kibdelosporangium sp000826545
ref_mOTU_v3_06021	370126	100772	223160	0	0	0	0.0103233	0.00386703	0.013027	0	0	0	0.101603	0.0621854	0.114136	0	0	0	Actinobacteriota	Actinomycetia	Propionibacteriales	Kribbellaceae	Kribbella	Kribbella sp001984195
ref_mOTU_v3_06022	666846	0	0	0	0	0	0.0185991	0	0	0	0	0	0.136379	0	0	0	0	0	Actinobacteriota	Actinomycetia	Propionibacteriales	Kribbellaceae	Kribbella	Kribbella flavida
ref_mOTU_v3_06055	0	96935	0	0	0	0	0	0.00371977	0	0	0	0	0	0.0609899	0	0	0	0	Actinobacteriota	Actinomycetia	Streptosporangiales	Streptosporangiaceae	Streptosporangium	Incongruent
ref_mOTU_v3_06064	0	0	0	0	0	1523560	0	0	0	0	0	0.0504827	0	0	0	0	0	0.224684	Proteobacteria	Alphaproteobacteria	Rhodobacterales	Rhodobacteraceae	Roseovarius	Roseovarius mucosus_A
ref_mOTU_v3_06169	0	198080	0	0	0	0	0	0.00760111	0	0	0	0	0	0.0871843	0	0	0	0	Bacteroidota	Bacteroidia	Chitinophagales	Chitinophagaceae	Chitinophaga	Chitinophaga ginsengisegetis
ref_mOTU_v3_06231	0	121202	0	0	0	0	0	0.004651	0	0	0	0	0	0.0681983	0	0	0	0	Bacteroidota	Bacteroidia	Chitinophagales	Chitinophagaceae	Niastella	Niastella yeongjuensis
ref_mOTU_v3_06232	0	135434	0	0	0	0	0	0.0051971	0	0	0	0	0	0.0720909	0	0	0	0	Bacteroidota	Bacteroidia	Chitinophagales	Chitinophagaceae	Niastella	Niastella koreensis
ref_mOTU_v3_06278	0	0	0	1.10349e+06	0	0	0	0	0	0.0527655	0	0	0	0	0	0.229707	0	0	Actinobacteriota	Actinomycetia	Mycobacteriales	Pseudonocardiaceae	Actinopolyspora	Incongruent
ref_mOTU_v3_06285	0	0	0	2.02983e+06	281892	0	0	0	0	0.0970608	0.0167347	0	0	0	0	0.311546	0.129363	0	Actinobacteriota	Actinomycetia	Mycobacteriales	Pseudonocardiaceae	Saccharopolyspora	Incongruent
ref_mOTU_v3_06286	0	58663.5	0	0	816507	0	0	0.00225114	0	0	0.0484723	0	0	0.0474462	0	0	0.220164	0	Actinobacteriota	Actinomycetia	Mycobacteriales	Pseudonocardiaceae	Saccharopolyspora	Saccharopolyspora shandongensis
ref_mOTU_v3_06375	0	0	0	0	0	245026	0	0	0	0	0	0.00811886	0	0	0	0	0	0.0901047	Proteobacteria	Alphaproteobacteria	Rhodobacterales	Rhodobacteraceae	Roseovarius	Roseovarius nanhaiticus
ref_mOTU_v3_06829	0	0	0	0	0	833948	0	0	0	0	0	0.0276326	0	0	0	0	0	0.166231	Desulfobacterota	Desulfobacteria	Desulfobacterales	Desulfobacteraceae	Desulfobacter	Desulfobacter curvatus
ref_mOTU_v3_06915	491374	145775	0	0	0	0	0.013705	0.00559395	0	0	0	0	0.117068	0.0747927	0	0	0	0	Proteobacteria	Alphaproteobacteria	DSM-16000	Inquilinaceae	Inquilinus	Inquilinus limosus
ref_mOTU_v3_06924	551760	183868	0	0	0	0	0.0153893	0.00705574	0	0	0	0	0.124053	0.0839984	0	0	0	0	Actinobacteriota	Actinomycetia	Propionibacteriales	Kribbellaceae	Kribbella	Kribbella catacumbae
ref_mOTU_v3_07018	0	148626	0	0	364026	0	0	0.00570333	0	0	0.0216105	0	0	0.0755204	0	0	0.147005	0	Actinobacteriota	Actinomycetia	Mycobacteriales	Pseudonocardiaceae	Pseudonocardia	Pseudonocardia acaciae
ref_mOTU_v3_07019	130399	0	0	0	0	0	0.00363699	0	0	0	0	0	0.0603074	0	0	0	0	0	Actinobacteriota	Actinomycetia	Mycobacteriales	Pseudonocardiaceae	Pseudonocardia	Pseudonocardia asaccharolytica
ref_mOTU_v3_07020	0	0	0	0	1.22476e+06	0	0	0	0	0	0.0727084	0	0	0	0	0	0.269645	0	Actinobacteriota	Actinomycetia	Mycobacteriales	Pseudonocardiaceae	Pseudonocardia	Pseudonocardia spinosispora
ref_mOTU_v3_07060	264412	189855	285992	1.54422e+06	319444	0	0.00737476	0.00728546	0.0166947	0.07384	0.0189639	0	0.0858764	0.0853549	0.129208	0.271735	0.137709	0	Actinobacteriota	Thermoleophilia	Solirubrobacterales	Solirubrobacteraceae	Solirubrobacter	Solirubrobacter soli
ref_mOTU_v3_07062	272596	0	0	0	463286	0	0.00760302	0	0	0	0.0275032	0	0.0871953	0	0	0	0.165841	0	Proteobacteria	Alphaproteobacteria	Sphingomonadales	Sphingomonadaceae	Sphingomicrobium	Sphingomicrobium astaxanthinifaciens
ref_mOTU_v3_07105	0	0	0	0	77590	0	0	0	0	0	0.00460616	0	0	0	0	0	0.0678687	0	Proteobacteria	Gammaproteobacteria	Xanthomonadales	Xanthomonadaceae	Thermomonas	Thermomonas fusca
ref_mOTU_v3_07166	0	114180	0	0	0	0	0	0.00438152	0	0	0	0	0	0.0661931	0	0	0	0	Proteobacteria	Alphaproteobacteria	Rhizobiales	Xanthobacteraceae	Bradyrhizobium	Bradyrhizobium sp000472425
ref_mOTU_v3_07175	0	0	0	0	0	428244	0	0	0	0	0	0.0141897	0	0	0	0	0	0.119121	Proteobacteria	Gammaproteobacteria	Pseudomonadales	Oleiphilaceae	Marinobacter	Marinobacter nitratireducens
ref_mOTU_v3_07191	319805	0	329130	0	0	0	0.00891975	0	0.0192129	0	0	0	0.0944444	0	0.138611	0	0	0	Actinobacteriota	Actinomycetia	Mycobacteriales	Geodermatophilaceae	Blastococcus	Blastococcus saxobsidens_A
ref_mOTU_v3_07293	0	118503	0	0	0	0	0	0.00454741	0	0	0	0	0	0.0674345	0	0	0	0	Proteobacteria	Alphaproteobacteria	Rhizobiales	Xanthobacteraceae	Rhodoplanes	Rhodoplanes sp000293785
ref_mOTU_v3_07350	0	119838	0	0	0	0	0	0.00459862	0	0	0	0	0	0.0678132	0	0	0	0	Proteobacteria	Alphaproteobacteria	Reyranellales	Reyranellaceae	Reyranella	Reyranella massiliensis
ref_mOTU_v3_07381	0	0	0	494447	0	0	0	0	0	0.023643	0	0	0	0	0	0.153763	0	0	Actinobacteriota	Actinomycetia	Mycobacteriales	Geodermatophilaceae	Blastococcus	Blastococcus massiliensis
ref_mOTU_v3_07419	205939	0	0	0	0	0	0.00574389	0	0	0	0	0	0.0757884	0	0	0	0	0	Actinobacteriota	Actinomycetia	Streptosporangiales	Streptosporangiaceae	Spirillospora	Spirillospora hibisca
ref_mOTU_v3_07473	0	0	0	0	0	340108	0	0	0	0	0	0.0112694	0	0	0	0	0	0.106157	Halobacteriota	Halobacteria	Halobacteriales	Haloferacaceae	Halorubrum	Halorubrum aidingense
ref_mOTU_v3_07816	0	0	654604	747626	0	0	0	0	0.0382124	0.0357493	0	0	0	0	0.19548	0.189075	0	0	Actinobacteriota	Thermoleophilia	Solirubrobacterales	Solirubrobacteraceae	Baekduia	Baekduia woesei_A
ref_mOTU_v3_07845	0	0	0	0	0	322272	0	0	0	0	0	0.0106784	0	0	0	0	0	0.103336	Firmicutes_F	Halanaerobiia	Halanaerobiales	Halanaerobiaceae	Halanaerobium	Halanaerobium saccharolyticum
ref_mOTU_v3_07864	343814	162219	764144	833714	615179	0	0.0095894	0.00622496	0.0446068	0.0398657	0.0365203	0	0.0979255	0.0788984	0.211203	0.199664	0.191103	0	Actinobacteriota	Thermoleophilia	Solirubrobacterales	Solirubrobacteraceae	Solirubrobacter	Solirubrobacter sp000425945
ref_mOTU_v3_08067	0	122599	0	0	0	0	0	0.00470459	0	0	0	0	0	0.06859	0	0	0	0	Actinobacteriota	Actinomycetia	Mycobacteriales	Geodermatophilaceae	Blastococcus	Blastococcus sp000620185
ref_mOTU_v3_08069	0	0	270909	0	0	0	0	0	0.0158143	0	0	0	0	0	0.125755	0	0	0	Actinobacteriota	Actinomycetia	Mycobacteriales	Geodermatophilaceae	Geodermatophilus	Geodermatophilus sp000701365
ref_mOTU_v3_08070	405064	553281	270250	0	0	0	0.0112977	0.0212315	0.0157758	0	0	0	0.106291	0.14571	0.125602	0	0	0	Proteobacteria	Alphaproteobacteria	Reyranellales	Reyranellaceae	Reyranella	Reyranella sp900110395
ref_mOTU_v3_08076	297098	152068	300802	0	384546	0	0.00828644	0.00583541	0.0175593	0	0.0228287	0	0.0910299	0.0763899	0.132511	0	0.151092	0	Proteobacteria	Alphaproteobacteria	Sphingomonadales	Sphingomonadaceae	Sphingomicrobium	Sphingomicrobium sp000620665
ref_mOTU_v3_08077	0	0	331912	592158	0	0	0	0	0.0193753	0.0283153	0	0	0	0	0.139195	0.168271	0	0	Actinobacteriota	Thermoleophilia	Solirubrobacterales	Solirubrobacteraceae	Baekduia	Baekduia sp000688095
ref_mOTU_v3_08079	0	90953.5	0	0	0	0	0	0.00349023	0	0	0	0	0	0.0590782	0	0	0	0	Proteobacteria	Alphaproteobacteria	ATCC43930	Stellaceae	URHD0088	URHD0088 sp000518365
ref_mOTU_v3_08105	0	0	0	0	0	781398	0	0	0	0	0	0.0258914	0	0	0	0	0	0.160908	Actinobacteriota	Actinomycetia	Actinomycetales	Dermatophilaceae	Knoellia	Knoellia aerolata
ref_mOTU_v3_08144	0	0	0	0	0	628217	0	0	0	0	0	0.0208158	0	0	0	0	0	0.144277	Proteobacteria	Gammaproteobacteria	Ectothiorhodospirales	Ectothiorhodospiraceae	Ectothiorhodospira	Ectothiorhodospira marina
ref_mOTU_v3_08150	282692	0	0	0	0	0	0.00788462	0	0	0	0	0	0.0887954	0	0	0	0	0	Actinobacteriota	Actinomycetia	Streptosporangiales	Streptosporangiaceae	Spirillospora	Spirillospora oligospora
ref_mOTU_v3_08276	0	0	0	0	0	167181	0	0	0	0	0	0.00553949	0	0	0	0	0	0.0744277	Proteobacteria	Gammaproteobacteria	Chromatiales	Chromatiaceae	Thiohalocapsa	Thiohalocapsa sp001469165
ref_mOTU_v3_08303	0	0	0	0	0	312046	0	0	0	0	0	0.0103396	0	0	0	0	0	0.101684	Proteobacteria	Gammaproteobacteria	Xanthomonadales	Xanthomonadaceae	Luteimonas	Luteimonas huabeiensis
ref_mOTU_v3_08502	0	0	180541	0	366060	0	0	0	0.010539	0	0.0217313	0	0	0	0.10266	0	0.147415	0	Actinobacteriota	Actinomycetia	Mycobacteriales	Geodermatophilaceae	Modestobacter	Modestobacter caceresii
ref_mOTU_v3_08585	0	0	0	1.44445e+06	0	0	0	0	0	0.0690695	0	0	0	0	0	0.262811	0	0	Actinobacteriota	Actinomycetia	Mycobacteriales	Pseudonocardiaceae	Actinokineospora	Actinokineospora terrae
ref_mOTU_v3_08946	0	0	0	0	0	894132	0	0	0	0	0	0.0296268	0	0	0	0	0	0.172124	Proteobacteria	Alphaproteobacteria	Rhodobacterales	Rhodobacteraceae	Aquicoccus	Aquicoccus sp001314705
ref_mOTU_v3_09504	252181	0	0	0	0	0	0.00703363	0	0	0	0	0	0.0838668	0	0	0	0	0	Proteobacteria	Gammaproteobacteria	Burkholderiales	SG8-39	SCGC-AG-212-J23	Not_annotated
ref_mOTU_v3_09613	0	58353.5	136218	0	0	0	0	0.00223925	0.0079517	0	0	0	0	0.0473207	0.0891723	0	0	0	Actinobacteriota	Actinomycetia	Mycobacteriales	Geodermatophilaceae	Blastococcus	Blastococcus sp900112815
ref_mOTU_v3_09710	0	0	0	0	0	477035	0	0	0	0	0	0.0158064	0	0	0	0	0	0.125724	Firmicutes	Bacilli	Lactobacillales	Carnobacteriaceae	Alkalibacterium	Alkalibacterium sp001885615
ref_mOTU_v3_09929	0	0	0	0	0	585992	0	0	0	0	0	0.0194167	0	0	0	0	0	0.139344	Bacteroidota	Ignavibacteria	Ignavibacteriales	Ignavibacteriaceae	CG2-30-36-16	CG2-30-36-16 sp001873185
ref_mOTU_v3_10092	0	111899	0	0	0	0	0	0.00429399	0	0	0	0	0	0.0655286	0	0	0	0	Actinobacteriota	Actinomycetia	Mycobacteriales	Mycobacteriaceae	Mycobacterium	Mycobacterium sp001673405
ref_mOTU_v3_10215	0	0	0	0	0	288674	0	0	0	0	0	0.00956514	0	0	0	0	0	0.0978015	Proteobacteria	Alphaproteobacteria	Sphingomonadales	Sphingomonadaceae	Qipengyuania	Qipengyuania sp001678665
ref_mOTU_v3_10367	219751	0	0	0	0	0	0.00612912	0	0	0	0	0	0.0782887	0	0	0	0	0	Actinobacteriota	Actinomycetia	Mycobacteriales	Pseudonocardiaceae	Pseudonocardia	Pseudonocardia sp001899645
ref_mOTU_v3_10457	0	0	0	0	0	1.56365e+06	0	0	0	0	0	0.0518112	0	0	0	0	0	0.227621	Proteobacteria	Alphaproteobacteria	Rhodobacterales	Rhodobacteraceae	Nioella	Nioella sediminis
ref_mOTU_v3_10540	0	0	0	0	581150	0	0	0	0	0	0.0345002	0	0	0	0	0	0.185742	0	Proteobacteria	Gammaproteobacteria	JACCXJ01	JACCXJ01	USCg-Taylor	USCg-Taylor sp002007425
ref_mOTU_v3_10611	0	0	0	1059695	344867	0	0	0	0	0.0506715	0.0204732	0	0	0	0	0.225103	0.143084	0	Acidobacteriota	Blastocatellia	Pyrinomonadales	Pyrinomonadaceae	GCA-002050365	GCA-002050365 sp002050365
ref_mOTU_v3_10690	0	208938	0	0	0	0	0	0.00801773	0	0	0	0	0	0.0895418	0	0	0	0	Actinobacteriota	Actinomycetia	Mycobacteriales	Mycobacteriaceae	Mycobacterium	Mycobacterium sp000328565
ref_mOTU_v3_10853	275548	0	0	0	0	0	0.00768537	0	0	0	0	0	0.0876662	0	0	0	0	0	Actinobacteriota	Thermoleophilia	Solirubrobacterales	Thermoleophilaceae	Thermoleophilum	Thermoleophilum album
ref_mOTU_v3_10901	0	122602	0	0	0	0	0	0.00470471	0	0	0	0	0	0.0685909	0	0	0	0	Proteobacteria	Alphaproteobacteria	Rhizobiales	Xanthobacteraceae	Rhodopseudomonas	Rhodopseudomonas palustris_J
ref_mOTU_v3_10977	0	125358	0	0	0	0	0	0.00481047	0	0	0	0	0	0.0693575	0	0	0	0	Actinobacteriota	Actinomycetia	Mycobacteriales	Pseudonocardiaceae	Kutzneria	Kutzneria sp000568255
ref_mOTU_v3_10999	134064	0	0	0	0	0	0.00373919	0	0	0	0	0	0.0611489	0	0	0	0	0	Actinobacteriota	Actinomycetia	Mycobacteriales	Micromonosporaceae	Dactylosporangium	Dactylosporangium aurantiacum
ref_mOTU_v3_11026	0	0	0	0	0	468582	0	0	0	0	0	0.0155263	0	0	0	0	0	0.124605	Proteobacteria	Gammaproteobacteria	Burkholderiales	Thiobacillaceae	Thiobacillus	Thiobacillus denitrificans_C
ref_mOTU_v3_11052	302884	0	0	0	0	0	0.0084478	0	0	0	0	0	0.0919119	0	0	0	0	0	Actinobacteriota	Actinomycetia	Mycobacteriales	Micromonosporaceae	Glycomyces	Glycomyces sambucus
ref_mOTU_v3_11105	260501	0	0	0	0	0	0.00726569	0	0	0	0	0	0.085239	0	0	0	0	0	Actinobacteriota	Actinomycetia	Propionibacteriales	Nocardioidaceae	Marmoricola	Marmoricola aequoreus
ref_mOTU_v3_11238	0	104534	0	0	0	0	0	0.00401137	0	0	0	0	0	0.0633354	0	0	0	0	Proteobacteria	Alphaproteobacteria	Caulobacterales	Caulobacteraceae	Phenylobacterium	Phenylobacterium zucineum
ref_mOTU_v3_11265	0	0	0	0	0	640922	0	0	0	0	0	0.0212368	0	0	0	0	0	0.145728	Proteobacteria	Gammaproteobacteria	Pseudomonadales	Halomonadaceae	Halomonas	Halomonas korlensis
ref_mOTU_v3_11277	327115	0	0	940655	0	0	0.00912363	0	0	0.0449794	0	0	0.0955177	0	0	0.212083	0	0	Actinobacteriota	Thermoleophilia	Solirubrobacterales	Solirubrobacteraceae	Conexibacter	Conexibacter woesei
ref_mOTU_v3_11294	0	0	267186	0	0	0	0	0	0.0155969	0	0	0	0	0	0.124888	0	0	0	Acidobacteriota	Acidobacteriae	Acidobacteriales	Acidobacteriaceae	Granulicella_C	Granulicella_C pectinivorans
ref_mOTU_v3_11307	0	125871	0	0	0	0	0	0.00483015	0	0	0	0	0	0.0694993	0	0	0	0	Actinobacteriota	Actinomycetia	Streptomycetales	Catenulisporaceae	Catenulispora	Catenulispora acidiphila
ref_mOTU_v3_11319	317148	0	0	0	236125	0	0.00884563	0	0	0	0.0140177	0	0.0940512	0	0	0	0.118396	0	Actinobacteriota	Actinomycetia	Mycobacteriales	Pseudonocardiaceae	Actinophytocola	Actinophytocola xinjiangensis
ref_mOTU_v3_11358	0	0	0	464102	0	0	0	0	0	0.022192	0	0	0	0	0	0.14897	0	0	Actinobacteriota	Actinomycetia	Mycobacteriales	Geodermatophilaceae	Geodermatophilus	Geodermatophilus ruber
ref_mOTU_v3_11425	0	0	227908	0	0	0	0	0	0.0133041	0	0	0	0	0	0.115343	0	0	0	Actinobacteriota	Actinomycetia	Mycobacteriales	Pseudonocardiaceae	Saccharomonospora	Saccharomonospora marina_A
ref_mOTU_v3_11564	196295	0	0	0	0	0	0.00547491	0	0	0	0	0	0.0739926	0	0	0	0	0	Actinobacteriota	Actinomycetia	Mycobacteriales	Micromonosporaceae	Glycomyces	Glycomyces harbinensis
ref_mOTU_v3_11640	0	0	0	0	0	796677	0	0	0	0	0	0.0263976	0	0	0	0	0	0.162474	Proteobacteria	Alphaproteobacteria	Rhodobacterales	Rhodobacteraceae	Roseivivax	Roseivivax lentus
ref_mOTU_v3_11747	0	0	282432	0	0	0	0	0	0.0164869	0	0	0	0	0	0.128401	0	0	0	Actinobacteriota	Actinomycetia	Mycobacteriales	Geodermatophilaceae	Geodermatophilus	Geodermatophilus endophyticus
ref_mOTU_v3_11751	0	544172	0	0	0	0	0	0.0208819	0	0	0	0	0	0.144506	0	0	0	0	Proteobacteria	Alphaproteobacteria	Rhizobiales	Xanthobacteraceae	Z2-YC6860	Z2-YC6860 sp001579845
ref_mOTU_v3_11867	232038	0	0	0	0	0	0.00647181	0	0	0	0	0	0.0804475	0	0	0	0	0	Bacteroidota	Bacteroidia	Sphingobacteriales	Sphingobacteriaceae	Pseudosphingobacterium	Pseudosphingobacterium jilunii
ref_mOTU_v3_11883	0	0	0	0	280620	0	0	0	0	0	0.0166591	0	0	0	0	0	0.12907	0	Actinobacteriota	Actinomycetia	Propionibacteriales	Nocardioidaceae	Nocardioides	Nocardioides alpinus
ref_mOTU_v3_11964	0	114960	0	0	0	0	0	0.00441146	0	0	0	0	0	0.0664188	0	0	0	0	Actinobacteriota	Actinomycetia	Streptomycetales	Streptomycetaceae	Streptomyces	Streptomyces turgidiscabies
ref_mOTU_v3_11976	0	117716	0	0	0	0	0	0.00451723	0	0	0	0	0	0.0672104	0	0	0	0	Gemmatimonadota	Gemmatimonadetes	Gemmatimonadales	Gemmatimonadaceae	Gemmatirosa	Gemmatirosa kalamazoonesis
ref_mOTU_v3_11985	0	0	0	0	0	838854	0	0	0	0	0	0.0277952	0	0	0	0	0	0.166719	Bacteroidota	Bacteroidia	Flavobacteriales	Flavobacteriaceae	Gillisia	Gillisia limnaea
ref_mOTU_v3_12122	0	0	0	0	0	454240	0	0	0	0	0	0.0150511	0	0	0	0	0	0.122683	Proteobacteria	Gammaproteobacteria	Pseudomonadales	Oleiphilaceae	Marinobacter	Marinobacter persicus
unassigned	31077177	41728193	4.37106e+07	2.99738e+07	27041902	5089939	NA	NA	NA	NA	NA	NA	NA	NA	NA	NA	NA	NA	unassigned	unassigned	unassigned	unassigned	unassigned	unassigned
* According to the GTDB for mOTUs 3 (https://zenodo.org/records/7146984)

## Sheet: Table_S4
Supplementary Table 4. Raw, relative, and hellinger-transformed abundances of taxonomic ranks from phyla to genra calculated upon Suppl. Table 3. SIMPER analyses were calculated upon the hellinger-transformed data. NA indicate 'not considered for calculations'.
TAXONOMY		RAW_ABUNDANCE						RELATIVE_ABUNDANCE						HELLINGER-TRANSFORMED_ABUNDANCE						SIMPER
Tax. levels	Tax. assignment	S1	S2	S3	S4	S5	S6	S1	S2	S3	S4	S5	S6	S1	S2	S3	S4	S5	S6	Avg. Dissimilarity	Individual Contrib. %	Cumulative Contrib. %	Ranking
1_phylum	Proteobacteria	6904060	10033664	571052	1.17941e+06	3306515	19825105	0.192563	0.38503	0.033335	0.0563962	0.196293	0.656899	0.43882	0.620508	0.182579	0.237479	0.443049	0.810493	5.24	13.38	13.38	1
1_phylum	Actinobacteriota	21625515	6422150	8056776	11590759	6882366	1.07604e+06	0.603162	0.246443	0.470313	0.554236	0.408574	0.0356543	0.776635	0.49643	0.685794	0.74447	0.639198	0.188824	4.599	11.74	25.12	2
1_phylum	Firmicutes_A	1.81608e+06	1.92249e+06	2032583	1442253	1890345	0	0.0506526	0.0737733	0.118652	0.0689643	0.112221	0	0.225061	0.271612	0.344459	0.262611	0.334994	0	2.556	6.525	31.64	3
1_phylum	Firmicutes	1.14525e+06	1.91861e+06	353840	0	0	477035	0.0319423	0.0736246	0.0206553	0	0	0.0158064	0.178724	0.271339	0.14372	0	0	0.125724	2.293	5.853	37.49	4
1_phylum	Methylomirabilota	254204	780791	1668568	357100	305476	0	0.00709004	0.0299619	0.0974024	0.0170755	0.0181347	0	0.0842024	0.173095	0.312093	0.130673	0.134665	0	2.222	5.673	43.17	5
1_phylum	Nitrospirota	415560	0	0	1452612	0	0	0.0115905	0	0	0.0694597	0	0	0.107659	0	0	0.263552	0	0	2.002	5.111	48.28	6
1_phylum	Acidobacteriota	166652	272894	518956	1889822	344867	1581465	0.00464814	0.010472	0.030294	0.0903658	0.0204732	0.0524013	0.0681773	0.102333	0.174052	0.300609	0.143084	0.228913	1.913	4.883	53.16	7
1_phylum	Patescibacteria	136298	219240	540499	637206	745364	0	0.00380152	0.0084131	0.0315515	0.0304693	0.0442488	0	0.0616564	0.0917229	0.177628	0.174555	0.210354	0	1.817	4.639	57.8	8
1_phylum	Synergistota	283647	239676	912254	527621	340388	0	0.00791126	0.00919727	0.0532527	0.0252293	0.0202073	0	0.0889453	0.0959024	0.230765	0.158837	0.142152	0	1.723	4.399	62.2	9
1_phylum	Eremiobacterota	291324	0	532359	387218	0	0	0.00812537	0	0.0310764	0.0185156	0	0	0.0901408	0	0.176285	0.136072	0	0	1.666	4.254	66.45	10
1_phylum	Gemmatimonadota	386791	697302	0	0	280020	0	0.0107881	0.0267582	0	0	0.0166235	0	0.103866	0.163579	0	0	0.128932	0	1.573	4.016	70.47	11
1_phylum	Dormibacterota	254990	211552	0	0	0	857014	0.00711197	0.00811804	0	0	0	0.0283969	0.0843325	0.0901002	0	0	0	0.168514	1.471	3.754	74.22	12
1_phylum	Bacteroidota	1327793	2.55657e+06	1539341	1449025	2474173	3223392	0.0370338	0.0981053	0.0898588	0.0692881	0.14688	0.106806	0.192442	0.313218	0.299764	0.263226	0.38325	0.326812	1.409	3.596	77.82	13
1_phylum	Verrucomicrobiota	0	0	404446	0	275314	0	0	0	0.0236095	0	0.0163441	0	0	0	0.153654	0	0.127844	0	1.389	3.546	81.36	14
1_phylum	Halobacteriota	0	0	0	0	0	1219968	0	0	0	0	0	0.0404233	0	0	0	0	0	0.201055	1.269	3.24	84.6	15
1_phylum	Desulfobacterota	0	0	0	0	0	1.17188e+06	0	0	0	0	0	0.0388297	0	0	0	0	0	0.197053	1.244	3.176	87.78	16
1_phylum	Chloroflexota	312814	223802	0	0	0	0	0.00872478	0.00858812	0	0	0	0	0.0934065	0.0926721	0	0	0	0	0.8892	2.27	90.05	17
1_phylum	Thermoplasmatota	247814	240354	0	0	0	0	0.00691183	0.00922332	0	0	0	0	0.0831374	0.0960381	0	0	0	0	0.8684	2.217	92.27	18
1_phylum	Marinisomatota	0	0	0	0	0	425687	0	0	0	0	0	0.014105	0	0	0	0	0	0.118764	0.7497	1.914	94.18	19
1_phylum	Firmicutes_F	0	0	0	0	0	322272	0	0	0	0	0	0.0106784	0	0	0	0	0	0.103336	0.6524	1.665	95.85	20
1_phylum	Eisenbacteria	284802	0	0	0	0	0	0.00794346	0	0	0	0	0	0.0891261	0	0	0	0	0	0.5388	1.375	97.22	21
1_phylum	Planctomycetota	0	167036	0	0	0	0	0	0.00640981	0	0	0	0	0	0.0800613	0	0	0	0	0.4634	1.183	98.4	22
1_phylum	Thermoproteota	0	91422.5	0	0	0	0	0	0.00350823	0	0	0	0	0	0.0592303	0	0	0	0	0.3429	0.8752	99.28	23
1_phylum	Bdellovibrionota	0	61869.5	0	0	0	0	0	0.00237417	0	0	0	0	0	0.0487255	0	0	0	0	0.282	0.72	100	24
1_phylum	unassigned	31077177	41728193	4.37106e+07	2.99738e+07	27041902	5089939	NA	NA	NA	NA	NA	NA	NA	NA	NA	NA	NA	NA	NA	NA	NA	NA
2_class	Gammaproteobacteria	1210544	1500894	0	0	1.82921e+06	1.25655e+07	0.0337635	0.0575951	0	0	0.108592	0.416353	0.183749	0.23999	0	0	0.329532	0.645254	4.517	10.14	10.14	1
2_class	Actinomycetia	20414626	6070076	5716441	6.93239e+06	5.94774e+06	1.07604e+06	0.569389	0.232932	0.333696	0.331487	0.35309	0.0356543	0.754578	0.48263	0.577664	0.575749	0.594214	0.188824	3.36	7.545	17.69	2
2_class	Thermoleophilia	1210889	352074	2.03665e+06	4.65837e+06	934622	0	0.0337732	0.0135104	0.118889	0.22275	0.0554842	0	0.183775	0.116234	0.344803	0.471964	0.235551	0	3.26	7.321	25.01	3
2_class	Alphaproteobacteria	5693516	8532770	571052	1.17941e+06	1.47731e+06	7.25963e+06	0.158799	0.327435	0.033335	0.0563962	0.087701	0.240546	0.398496	0.572219	0.182579	0.237479	0.296143	0.490455	2.935	6.592	31.6	4
2_class	Clostridia	1.81608e+06	1.92249e+06	2032583	1442253	1890345	0	0.0506526	0.0737733	0.118652	0.0689643	0.112221	0	0.225061	0.271612	0.344459	0.262611	0.334994	0	2.187	4.912	36.51	5
2_class	Bacilli	1.14525e+06	1.91861e+06	353840	0	0	477035	0.0319423	0.0736246	0.0206553	0	0	0.0158064	0.178724	0.271339	0.14372	0	0	0.125724	1.999	4.489	41	6
2_class	Methylomirabilia	254204	780791	1668568	357100	305476	0	0.00709004	0.0299619	0.0974024	0.0170755	0.0181347	0	0.0842024	0.173095	0.312093	0.130673	0.134665	0	1.924	4.321	45.33	7
2_class	Blastocatellia	0	0	0	1059695	344867	361026	0	0	0	0.0506715	0.0204732	0.0119625	0	0	0	0.225103	0.143084	0.109373	1.751	3.932	49.26	8
2_class	Nitrospiria	415560	0	0	1452612	0	0	0.0115905	0	0	0.0694597	0	0	0.107659	0	0	0.263552	0	0	1.728	3.88	53.14	9
2_class	Acidobacteriae	0	272894	518956	455873	0	1220439	0	0.010472	0.030294	0.0217985	0	0.0404389	0	0.102333	0.174052	0.147643	0	0.201094	1.664	3.737	56.87	10
2_class	Saccharimonadia	136298	107927	540499	637206	745364	0	0.00380152	0.00414157	0.0315515	0.0304693	0.0442488	0	0.0616564	0.0643551	0.177628	0.174555	0.210354	0	1.596	3.583	60.46	11
2_class	Synergistia	283647	239676	912254	527621	340388	0	0.00791126	0.00919727	0.0532527	0.0252293	0.0202073	0	0.0889453	0.0959024	0.230765	0.158837	0.142152	0	1.486	3.337	63.79	12
2_class	Eremiobacteria	291324	0	532359	387218	0	0	0.00812537	0	0.0310764	0.0185156	0	0	0.0901408	0	0.176285	0.136072	0	0	1.448	3.252	67.05	13
2_class	Gemmatimonadetes	386791	697302	0	0	280020	0	0.0107881	0.0267582	0	0	0.0166235	0	0.103866	0.163579	0	0	0.128932	0	1.371	3.078	70.12	14
2_class	Dormibacteria	254990	211552	0	0	0	857014	0.00711197	0.00811804	0	0	0	0.0283969	0.0843325	0.0901002	0	0	0	0.168514	1.265	2.841	72.97	15
2_class	Bacteroidia	1327793	2.55657e+06	1539341	1449025	2474173	2.6374e+06	0.0370338	0.0981053	0.0898588	0.0692881	0.14688	0.0873894	0.192442	0.313218	0.299764	0.263226	0.38325	0.295617	1.176	2.641	75.61	16
2_class	Desulfobacteria	0	0	0	0	0	1.17188e+06	0	0	0	0	0	0.0388297	0	0	0	0	0	0.197053	1.051	2.36	77.97	17
2_class	Vicinamibacteria	166652	0	0	374254	0	0	0.00464814	0	0	0.0178957	0	0	0.0681773	0	0	0.133775	0	0	0.9203	2.067	80.03	18
2_class	Methanosarcinia	0	0	0	0	0	879860	0	0	0	0	0	0.0291539	0	0	0	0	0	0.170745	0.9106	2.045	82.08	19
2_class	Kiritimatiellae	0	0	404446	0	0	0	0	0	0.0236095	0	0	0	0	0	0.153654	0	0	0	0.8	1.797	83.87	20
2_class	Limnocylindria	312814	223802	0	0	0	0	0.00872478	0.00858812	0	0	0	0	0.0934065	0.0926721	0	0	0	0	0.7801	1.752	85.63	21
2_class	Thermoplasmata	247814	240354	0	0	0	0	0.00691183	0.00922332	0	0	0	0	0.0831374	0.0960381	0	0	0	0	0.7622	1.712	87.34	22
2_class	Ignavibacteria	0	0	0	0	0	585992	0	0	0	0	0	0.0194167	0	0	0	0	0	0.139344	0.7431	1.669	89.01	23
2_class	Acidimicrobiia	0	0	303682	0	0	0	0	0	0.0177274	0	0	0	0	0	0.133144	0	0	0	0.6932	1.557	90.56	24
2_class	Verrucomicrobiae	0	0	0	0	275314	0	0	0	0	0	0.0163441	0	0	0	0	0	0.127844	0	0.6818	1.531	92.09	25
2_class	Marinisomatia	0	0	0	0	0	425687	0	0	0	0	0	0.014105	0	0	0	0	0	0.118764	0.6334	1.422	93.52	26
2_class	Halobacteria	0	0	0	0	0	340108	0	0	0	0	0	0.0112694	0	0	0	0	0	0.106157	0.5661	1.271	94.79	27
2_class	Halanaerobiia	0	0	0	0	0	322272	0	0	0	0	0	0.0106784	0	0	0	0	0	0.103336	0.5511	1.238	96.03	28
2_class	RBG-16-71-46	284802	0	0	0	0	0	0.00794346	0	0	0	0	0	0.0891261	0	0	0	0	0	0.4746	1.066	97.09	29
2_class	Planctomycetia	0	167036	0	0	0	0	0	0.00640981	0	0	0	0	0	0.0800613	0	0	0	0	0.4091	0.9188	98.01	30
2_class	Paceibacteria	0	111314	0	0	0	0	0	0.00427153	0	0	0	0	0	0.0653569	0	0	0	0	0.334	0.7501	98.76	31
2_class	Bathyarchaeia	0	91422.5	0	0	0	0	0	0.00350823	0	0	0	0	0	0.0592303	0	0	0	0	0.3027	0.6798	99.44	32
2_class	Oligoflexia	0	61869.5	0	0	0	0	0	0.00237417	0	0	0	0	0	0.0487255	0	0	0	0	0.249	0.5592	100	33
2_class	unassigned	31077177	41728193	4.37106e+07	2.99738e+07	27041902	5089939	NA	NA	NA	NA	NA	NA	NA	NA	NA	NA	NA	NA	NA	NA	NA	NA
3_order	Rhizobiales	3.86608e+06	6.151e+06	0	0	0	0	0.10783	0.236038	0	0	0	0	0.328374	0.485837	0	0	0	0	2.509	3.989	3.989	1
3_order	Solirubrobacterales	1210889	352074	2.03665e+06	4.65837e+06	934622	0	0.0337732	0.0135104	0.118889	0.22275	0.0554842	0	0.183775	0.116234	0.344803	0.471964	0.235551	0	2.508	3.988	7.978	2
3_order	Mycobacteriales	9.49257e+06	2.75145e+06	5.14928e+06	6.93239e+06	4523903	294644	0.264759	0.105584	0.300588	0.331487	0.268563	0.00976294	0.514548	0.324937	0.548259	0.575749	0.518231	0.0988076	2.402	3.82	11.8	3
3_order	Rhodobacterales	122318	101264	0	0	0	6970958	0.00341161	0.00388591	0	0	0	0.230981	0.058409	0.062337	0	0	0	0.480604	2.099	3.338	15.14	4
3_order	Streptomycetales	4.89091e+06	1962084	0	0	159557	0	0.136413	0.0752927	0	0	0.00947217	0	0.369342	0.274395	0	0	0.097325	0	2.084	3.313	18.45	5
3_order	Pseudomonadales	0	0	0	0	0	6.07142e+06	0	0	0	0	0	0.201175	0	0	0	0	0	0.448525	1.784	2.838	21.29	6
3_order	Flavobacteriales	0	51408.5	0	0	681366	2.6374e+06	0	0.00197274	0	0	0.0404496	0.0873894	0	0.0444156	0	0	0.201121	0.295617	1.676	2.665	23.95	7
3_order	Xanthomonadales	536254	0	0	0	1.02483e+06	1.07186e+06	0.0149568	0	0	0	0.0608396	0.0355156	0.122298	0	0	0	0.246657	0.188456	1.508	2.398	26.35	8
3_order	Propionibacteriales	2.72787e+06	284641	433569	0	280620	0	0.0760837	0.0109228	0.0253095	0	0.0166591	0	0.275833	0.104512	0.15909	0	0.12907	0	1.471	2.34	28.69	9
3_order	Rokubacteriales	254204	780791	1668568	357100	305476	0	0.00709004	0.0299619	0.0974024	0.0170755	0.0181347	0	0.0842024	0.173095	0.312093	0.130673	0.134665	0	1.457	2.318	31.01	10
3_order	Bacteroidales	902686	1.8758e+06	1539341	1449025	1086160	0	0.025177	0.0719816	0.0898588	0.0692881	0.0644803	0	0.158673	0.268294	0.299764	0.263226	0.25393	0	1.447	2.301	33.31	11
3_order	Oscillospirales	923744	539250	388020	1442253	1318009	0	0.0257644	0.0206931	0.0226506	0.0689643	0.0782441	0	0.160513	0.143851	0.150501	0.262611	0.279722	0	1.411	2.244	35.55	12
3_order	Nitrospirales	415560	0	0	1452612	0	0	0.0115905	0	0	0.0694597	0	0	0.107659	0	0	0.263552	0	0	1.367	2.173	37.72	13
3_order	Peptostreptococcales	251627	143630	1.29482e+06	0	0	0	0.00701818	0.00551165	0.075585	0	0	0	0.0837746	0.0742405	0.274927	0	0	0	1.365	2.171	39.9	14
3_order	Acetobacterales	0	0	0	1.17941e+06	366060	0	0	0	0	0.0563962	0.0217313	0	0	0	0	0.237479	0.147415	0	1.346	2.141	42.04	15
3_order	Ectothiorhodospirales	0	0	0	0	0	3.44944e+06	0	0	0	0	0	0.114296	0	0	0	0	0	0.338077	1.345	2.139	44.18	16
3_order	Sphingomonadales	808682	1.11995e+06	300802	0	1111248	288674	0.0225551	0.0429766	0.0175593	0	0.0659697	0.00956514	0.150184	0.207308	0.132511	0	0.256846	0.0978015	1.315	2.09	46.27	17
3_order	Burkholderiales	456628	1.42821e+06	0	0	223225	856096	0.0127359	0.0548057	0	0	0.0132518	0.0283665	0.112853	0.234106	0	0	0.115117	0.168424	1.314	2.089	48.35	18
3_order	Pyrinomonadales	0	0	0	1059695	344867	0	0	0	0	0.0506715	0.0204732	0	0	0	0	0.225103	0.143084	0	1.283	2.04	50.4	19
3_order	Streptosporangiales	1.10406e+06	96935	0	0	619619	0	0.0307937	0.00371977	0	0	0.0367839	0	0.175481	0.0609899	0	0	0.191791	0	1.194	1.899	52.29	20
3_order	Saccharimonadales	136298	107927	540499	637206	745364	0	0.00380152	0.00414157	0.0315515	0.0304693	0.0442488	0	0.0616564	0.0643551	0.177628	0.174555	0.210354	0	1.184	1.883	54.18	21
3_order	Synergistales	283647	239676	912254	527621	340388	0	0.00791126	0.00919727	0.0532527	0.0252293	0.0202073	0	0.0889453	0.0959024	0.230765	0.158837	0.142152	0	1.126	1.79	55.97	22
3_order	Baltobacterales	291324	0	532359	387218	0	0	0.00812537	0	0.0310764	0.0185156	0	0	0.0901408	0	0.176285	0.136072	0	0	1.102	1.752	57.72	23
3_order	Acidobacteriales	0	135473	518956	455873	0	634114	0	0.00519862	0.030294	0.0217985	0	0.0210112	0	0.0721014	0.174052	0.147643	0	0.144952	1.079	1.716	59.44	24
3_order	Actinomycetales	1.17723e+06	974962	133592	0	364045	781398	0.0328344	0.037413	0.00779844	0	0.0216117	0.0258914	0.181203	0.193424	0.0883088	0	0.147009	0.160908	1.03	1.638	61.07	25
3_order	Gemmatimonadales	386791	697302	0	0	280020	0	0.0107881	0.0267582	0	0	0.0166235	0	0.103866	0.163579	0	0	0.128932	0	1.004	1.596	62.67	26
3_order	Reyranellales	405064	673118	270250	0	0	0	0.0112977	0.0258301	0.0157758	0	0	0	0.106291	0.160718	0.125602	0	0	0	0.9939	1.581	64.25	27
3_order	RF39	860445	797278	0	0	0	0	0.0239989	0.0305946	0	0	0	0	0.154916	0.174913	0	0	0	0	0.9907	1.575	65.83	28
3_order	Christensenellales	473322	686438	177477	0	283044	0	0.0132015	0.0263413	0.0103602	0	0.016803	0	0.114898	0.1623	0.101785	0	0.129626	0	0.9595	1.526	67.35	29
3_order	Dormibacterales	0	211552	0	0	0	857014	0	0.00811804	0	0	0	0.0283969	0	0.0901002	0	0	0	0.168514	0.8634	1.373	68.72	30
3_order	Lachnospirales	167384	281212	172264	0	289292	0	0.00466853	0.0107912	0.0100559	0	0.0171739	0	0.0683266	0.103881	0.100279	0	0.131049	0	0.798	1.269	69.99	31
3_order	UBA7662	0	0	0	0	706647	0	0	0	0	0	0.0419504	0	0	0	0	0	0.204818	0	0.7966	1.267	71.26	32
3_order	RFN20	284802	694233	0	0	0	0	0.00794346	0.0266404	0	0	0	0	0.0891261	0.163219	0	0	0	0	0.7923	1.26	72.52	33
3_order	Desulfobacterales	0	0	0	0	0	1.17188e+06	0	0	0	0	0	0.0388297	0	0	0	0	0	0.197053	0.7839	1.247	73.77	34
3_order	Chitinophagales	193070	629360	0	0	0	0	0.00538494	0.0241509	0	0	0	0	0.0733822	0.155406	0	0	0	0	0.727	1.156	74.92	35
3_order	JACCXJ01	0	0	0	0	581150	0	0	0	0	0	0.0345002	0	0	0	0	0	0.185742	0	0.7225	1.149	76.07	36
3_order	Vicinamibacterales	166652	0	0	374254	0	0	0.00464814	0	0	0.0178957	0	0	0.0681773	0	0	0.133775	0	0	0.7213	1.147	77.22	37
3_order	Acidoferrales	0	137421	0	0	0	586324	0	0.00527337	0	0	0	0.0194277	0	0.072618	0	0	0	0.139383	0.7101	1.129	78.35	38
3_order	Erysipelotrichales	0	85149.5	353840	0	0	0	0	0.00326751	0.0206553	0	0	0	0	0.0571622	0.14372	0	0	0	0.708	1.126	79.47	39
3_order	Methanosarcinales	0	0	0	0	0	879860	0	0	0	0	0	0.0291539	0	0	0	0	0	0.170745	0.6793	1.08	80.55	40
3_order	RFP12	0	0	404446	0	0	0	0	0	0.0236095	0	0	0	0	0	0.153654	0	0	0	0.6288	0.9999	81.55	41
3_order	DSM-16000	491374	145775	0	0	0	0	0.013705	0.00559395	0	0	0	0	0.117068	0.0747927	0	0	0	0	0.5997	0.9536	82.51	42
3_order	Woeseiales	0	0	0	0	0	645518	0	0	0	0	0	0.0213891	0	0	0	0	0	0.14625	0.5818	0.9252	83.43	43
3_order	Ignavibacteriales	0	0	0	0	0	585992	0	0	0	0	0	0.0194167	0	0	0	0	0	0.139344	0.5543	0.8815	84.31	44
3_order	P2-11E	312814	223802	0	0	0	0	0.00872478	0.00858812	0	0	0	0	0.0934065	0.0926721	0	0	0	0	0.5528	0.8791	85.19	45
3_order	Actinomarinales	0	0	303682	0	0	0	0	0	0.0177274	0	0	0	0	0	0.133144	0	0	0	0.5449	0.8664	86.06	46
3_order	RBG-16-68-12	247814	240354	0	0	0	0	0.00691183	0.00922332	0	0	0	0	0.0831374	0.0960381	0	0	0	0	0.5394	0.8577	86.92	47
3_order	Jiangellales	768118	0	0	0	0	0	0.0214237	0	0	0	0	0	0.146369	0	0	0	0	0	0.5389	0.8569	87.77	48
3_order	Lactobacillales	0	0	0	0	0	477035	0	0	0	0	0	0.0158064	0	0	0	0	0	0.125724	0.5002	0.7954	88.57	49
3_order	Chthoniobacterales	0	0	0	0	275314	0	0	0	0	0	0.0163441	0	0	0	0	0	0.127844	0	0.4973	0.7907	89.36	50
3_order	Marinisomatales	0	0	0	0	0	425687	0	0	0	0	0	0.014105	0	0	0	0	0	0.118764	0.4725	0.7513	90.11	51
3_order	RBC074	0	0	0	0	0	361026	0	0	0	0	0	0.0119625	0	0	0	0	0	0.109373	0.4351	0.6919	90.8	52
3_order	Halobacteriales	0	0	0	0	0	340108	0	0	0	0	0	0.0112694	0	0	0	0	0	0.106157	0.4223	0.6716	91.47	53
3_order	Halanaerobiales	0	0	0	0	0	322272	0	0	0	0	0	0.0106784	0	0	0	0	0	0.103336	0.4111	0.6537	92.13	54
3_order	Halothiobacillales	0	0	0	0	0	303954	0	0	0	0	0	0.0100714	0	0	0	0	0	0.100356	0.3992	0.6349	92.76	55
3_order	UBA1212	0	271960	0	0	0	0	0	0.0104361	0	0	0	0	0	0.102157	0	0	0	0	0.3629	0.577	93.34	56
3_order	SZUA-252	284802	0	0	0	0	0	0.00794346	0	0	0	0	0	0.0891261	0	0	0	0	0	0.3281	0.5218	93.86	57
3_order	ML615J-28	0	209068	0	0	0	0	0	0.00802276	0	0	0	0	0	0.0895699	0	0	0	0	0.3182	0.5059	94.37	58
3_order	CF-121	254990	0	0	0	0	0	0.00711197	0	0	0	0	0	0.0843325	0	0	0	0	0	0.3105	0.4937	94.86	59
3_order	Nanopelagicales	253858	0	0	0	0	0	0.00708042	0	0	0	0	0	0.0841452	0	0	0	0	0	0.3098	0.4926	95.35	60
3_order	Sphingobacteriales	232038	0	0	0	0	0	0.00647181	0	0	0	0	0	0.0804475	0	0	0	0	0	0.2962	0.471	95.83	61
3_order	Chromatiales	0	0	0	0	0	167181	0	0	0	0	0	0.00553949	0	0	0	0	0	0.0744277	0.2961	0.4709	96.3	62
3_order	Enterobacterales	217662	0	0	0	0	0	0.00607086	0	0	0	0	0	0.0779157	0	0	0	0	0	0.2869	0.4562	96.75	63
3_order	Isosphaerales	0	167036	0	0	0	0	0	0.00640981	0	0	0	0	0	0.0800613	0	0	0	0	0.2844	0.4522	97.2	64
3_order	Rs-D84	0	146176	0	0	0	0	0	0.00560931	0	0	0	0	0	0.0748954	0	0	0	0	0.266	0.4231	97.63	65
3_order	Bacillales	0	132885	0	0	0	0	0	0.00509931	0	0	0	0	0	0.0714094	0	0	0	0	0.2537	0.4034	98.03	66
3_order	UBA9983_A	0	111314	0	0	0	0	0	0.00427153	0	0	0	0	0	0.0653569	0	0	0	0	0.2322	0.3692	98.4	67
3_order	Caulobacterales	0	104534	0	0	0	0	0	0.00401137	0	0	0	0	0	0.0633354	0	0	0	0	0.225	0.3578	98.76	68
3_order	40CM-2-53-6	0	91422.5	0	0	0	0	0	0.00350823	0	0	0	0	0	0.0592303	0	0	0	0	0.2104	0.3346	99.09	69
3_order	ATCC43930	0	90953.5	0	0	0	0	0	0.00349023	0	0	0	0	0	0.0590782	0	0	0	0	0.2099	0.3337	99.43	70
3_order	Nevskiales	0	72688.5	0	0	0	0	0	0.00278934	0	0	0	0	0	0.0528142	0	0	0	0	0.1876	0.2983	99.72	71
3_order	Oligoflexales	0	61869.5	0	0	0	0	0	0.00237417	0	0	0	0	0	0.0487255	0	0	0	0	0.1731	0.2752	100	72
3_order	unassigned	31077177	41728193	4.37106e+07	2.99738e+07	27041902	5089939	NA	NA	NA	NA	NA	NA	NA	NA	NA	NA	NA	NA	NA	NA	NA	NA
4_family	Pseudonocardiaceae	7566140	1556453	753764	5254384	3542930	0	0.211029	0.0597271	0.0440008	0.251249	0.210327	0	0.459379	0.244391	0.209764	0.501248	0.458615	0	2.409	3.372	3.372	1
4_family	Geodermatophilaceae	526466	276996	4.39552e+06	1.678e+06	980973	0	0.0146838	0.0106294	0.256587	0.0802372	0.0582359	0	0.121177	0.103099	0.506545	0.283262	0.241321	0	2.226	3.116	6.488	2
4_family	Solirubrobacteraceae	935341	352074	2.03665e+06	4.65837e+06	934622	0	0.0260878	0.0135104	0.118889	0.22275	0.0554842	0	0.161517	0.116234	0.344803	0.471964	0.235551	0	2.204	3.085	9.573	3
4_family	Xanthobacteraceae	3.28143e+06	5185453	0	0	0	0	0.091523	0.198986	0	0	0	0	0.302528	0.446078	0	0	0	0	1.964	2.749	12.32	4
4_family	Rhodobacteraceae	122318	101264	0	0	0	6970958	0.00341161	0.00388591	0	0	0	0.230981	0.058409	0.062337	0	0	0	0.480604	1.845	2.582	14.9	5
4_family	Streptomycetaceae	4.89091e+06	1836213	0	0	159557	0	0.136413	0.0704625	0	0	0.00947217	0	0.369342	0.265448	0	0	0.097325	0	1.776	2.485	17.39	6
4_family	CSP1-6	254204	780791	1668568	357100	305476	0	0.00709004	0.0299619	0.0974024	0.0170755	0.0181347	0	0.0842024	0.173095	0.312093	0.130673	0.134665	0	1.272	1.781	19.17	7
4_family	NS-4	415560	0	0	1452612	0	0	0.0115905	0	0	0.0694597	0	0	0.107659	0	0	0.263552	0	0	1.19	1.666	20.84	8
4_family	Ectothiorhodospiraceae	0	0	0	0	0	3.44944e+06	0	0	0	0	0	0.114296	0	0	0	0	0	0.338077	1.186	1.661	22.5	9
4_family	Acetobacteraceae	0	0	0	1.17941e+06	366060	0	0	0	0	0.0563962	0.0217313	0	0	0	0	0.237479	0.147415	0	1.172	1.641	24.14	10
4_family	Bacteroidaceae	272750	637792	576180	888868	0	0	0.00760734	0.0244745	0.0336344	0.042503	0	0	0.0872201	0.156443	0.183397	0.206163	0	0	1.144	1.602	25.74	11
4_family	Sphingomonadaceae	808682	1.11995e+06	300802	0	1111248	288674	0.0225551	0.0429766	0.0175593	0	0.0659697	0.00956514	0.150184	0.207308	0.132511	0	0.256846	0.0978015	1.141	1.597	27.34	12
4_family	Anaerovoracaceae	251627	0	1.29482e+06	0	0	0	0.00701818	0	0.075585	0	0	0	0.0837746	0	0.274927	0	0	0	1.138	1.593	28.93	13
4_family	Pyrinomonadaceae	0	0	0	1059695	344867	0	0	0	0	0.0506715	0.0204732	0	0	0	0	0.225103	0.143084	0	1.117	1.564	30.49	14
4_family	Oscillospiraceae	0	213608	0	758444	598748	0	0	0.00819698	0	0.0362666	0.0355449	0	0	0.0905372	0	0.190438	0.188534	0	1.116	1.562	32.05	15
4_family	Oleiphilaceae	0	0	0	0	0	3.00335e+06	0	0	0	0	0	0.099515	0	0	0	0	0	0.31546	1.107	1.55	33.6	16
4_family	Flavobacteriaceae	0	0	0	0	0	2.6374e+06	0	0	0	0	0	0.0873894	0	0	0	0	0	0.295617	1.037	1.452	35.06	17
4_family	Streptosporangiaceae	1.10406e+06	96935	0	0	619619	0	0.0307937	0.00371977	0	0	0.0367839	0	0.175481	0.0609899	0	0	0.191791	0	1.035	1.449	36.51	18
4_family	Nanosyncoccaceae	136298	107927	540499	637206	745364	0	0.00380152	0.00414157	0.0315515	0.0304693	0.0442488	0	0.0616564	0.0643551	0.177628	0.174555	0.210354	0	1.031	1.443	37.95	19
4_family	Kribbellaceae	1.58873e+06	284641	223160	0	0	0	0.0443116	0.0109228	0.013027	0	0	0	0.210503	0.104512	0.114136	0	0	0	0.9977	1.397	39.35	20
4_family	Halomonadaceae	0	0	0	0	0	2.41755e+06	0	0	0	0	0	0.0801048	0	0	0	0	0	0.283028	0.9932	1.39	40.74	21
4_family	Paludibacteraceae	249846	149042	628420	0	366060	0	0.00696851	0.00571929	0.0366839	0	0.0217313	0	0.0834776	0.075626	0.19153	0	0.147415	0	0.9882	1.383	42.12	22
4_family	Aminobacteriaceae	283647	239676	912254	527621	340388	0	0.00791126	0.00919727	0.0532527	0.0252293	0.0202073	0	0.0889453	0.0959024	0.230765	0.158837	0.142152	0	0.9835	1.377	43.5	23
4_family	Baltobacteraceae	291324	0	532359	387218	0	0	0.00812537	0	0.0310764	0.0185156	0	0	0.0901408	0	0.176285	0.136072	0	0	0.9573	1.34	44.84	24
4_family	Microbacteriaceae	1.17723e+06	441508	0	0	274162	0	0.0328344	0.0169423	0	0	0.0162757	0	0.181203	0.130163	0	0	0.127576	0	0.95	1.33	46.17	25
4_family	Nocardioidaceae	1139141	0	210408	0	280620	0	0.031772	0	0.0122826	0	0.0166591	0	0.178247	0	0.110827	0	0.12907	0	0.9349	1.309	47.47	26
4_family	Xanthomonadaceae	536254	0	0	0	405214	623412	0.0149568	0	0	0	0.0240557	0.0206565	0.122298	0	0	0	0.155099	0.143724	0.9075	1.27	48.74	27
4_family	Acutalibacteraceae	923744	207664	388020	683810	719261	0	0.0257644	0.00796884	0.0226506	0.0326978	0.0426992	0	0.160513	0.0892684	0.150501	0.180825	0.206638	0	0.9004	1.26	50	28
4_family	F082	135974	190952	0	560158	357083	0	0.00379248	0.00732754	0	0.0267851	0.0211984	0	0.0615831	0.0856011	0	0.163662	0.145597	0	0.8979	1.257	51.26	29
4_family	Reyranellaceae	405064	673118	270250	0	0	0	0.0112977	0.0258301	0.0157758	0	0	0	0.106291	0.160718	0.125602	0	0	0	0.8568	1.199	52.46	30
4_family	UBA660	860445	797278	0	0	0	0	0.0239989	0.0305946	0	0	0	0	0.154916	0.174913	0	0	0	0	0.8464	1.185	53.65	31
4_family	Micromonosporaceae	1.39996e+06	329398	0	0	0	0	0.0390467	0.0126402	0	0	0	0	0.197602	0.112429	0	0	0	0	0.8423	1.179	54.83	32
4_family	Rhizobiaceae	584648	965550	0	0	0	0	0.0163065	0.0370518	0	0	0	0	0.127697	0.192489	0	0	0	0	0.8415	1.178	56	33
4_family	GWC2-71-9	386791	579586	0	0	280020	0	0.0107881	0.0222409	0	0	0.0166235	0	0.103866	0.149134	0	0	0.128932	0	0.8212	1.149	57.15	34
4_family	SbA1	0	135473	251771	455873	0	310012	0	0.00519862	0.0146971	0.0217985	0	0.0102721	0	0.0721014	0.121232	0.147643	0	0.101352	0.7749	1.085	58.24	35
4_family	Weeksellaceae	0	51408.5	0	0	681366	0	0	0.00197274	0	0	0.0404496	0	0	0.0444156	0	0	0.201121	0	0.7615	1.066	59.3	36
4_family	Dormibacteraceae	0	211552	0	0	0	857014	0	0.00811804	0	0	0	0.0283969	0	0.0901002	0	0	0	0.168514	0.7518	1.052	60.36	37
4_family	Dermatophilaceae	0	0	133592	0	0	781398	0	0	0.00779844	0	0	0.0258914	0	0	0.0883088	0	0	0.160908	0.7478	1.047	61.4	38
4_family	UBA1242	223178	0	177477	0	283044	0	0.00622471	0	0.0103602	0	0.016803	0	0.0788968	0	0.101785	0	0.129626	0	0.7056	0.9878	62.39	39
4_family	Lachnospiraceae	167384	281212	172264	0	289292	0	0.00466853	0.0107912	0.0100559	0	0.0171739	0	0.0683266	0.103881	0.100279	0	0.131049	0	0.6943	0.9719	63.36	40
4_family	UBA7662	0	0	0	0	706647	0	0	0	0	0	0.0419504	0	0	0	0	0	0.204818	0	0.6929	0.97	64.33	41
4_family	Desulfobacteraceae	0	0	0	0	0	1.17188e+06	0	0	0	0	0	0.0388297	0	0	0	0	0	0.197053	0.6915	0.968	65.3	42
4_family	UBA932	0	288526	334741	0	0	0	0	0.0110718	0.0195404	0	0	0	0	0.105223	0.139787	0	0	0	0.6841	0.9577	66.26	43
4_family	Mycobacteriaceae	0	588608	0	0	0	294644	0	0.0225872	0	0	0	0.00976294	0	0.15029	0	0	0	0.0988076	0.6759	0.9462	67.2	44
4_family	CAG-826	284802	694233	0	0	0	0	0.00794346	0.0266404	0	0	0	0	0.0891261	0.163219	0	0	0	0	0.6732	0.9424	68.15	45
4_family	SG8-39	252181	725562	0	0	0	0	0.00703363	0.0278426	0	0	0	0	0.0838668	0.166861	0	0	0	0	0.673	0.9421	69.09	46
4_family	Acidobacteriaceae	0	0	267186	0	0	324103	0	0	0.0155969	0	0	0.0107391	0	0	0.124888	0	0	0.103629	0.6544	0.9161	70	47
4_family	Rhodanobacteraceae	0	0	0	0	619619	0	0	0	0	0	0.0367839	0	0	0	0	0	0.191791	0	0.6489	0.9083	70.91	48
4_family	Burkholderiaceae	204447	702643	0	0	0	0	0.00570227	0.0269631	0	0	0	0	0.0755134	0.164204	0	0	0	0	0.6476	0.9065	71.82	49
4_family	JACCXJ01	0	0	0	0	581150	0	0	0	0	0	0.0345002	0	0	0	0	0	0.185742	0	0.6284	0.8797	72.7	50
4_family	UBA2999	166652	0	0	374254	0	0	0.00464814	0	0	0.0178957	0	0	0.0681773	0	0	0.133775	0	0	0.6278	0.8788	73.58	51
4_family	UBA7541	0	137421	0	0	0	586324	0	0.00527337	0	0	0	0.0194277	0	0.072618	0	0	0	0.139383	0.6185	0.8657	74.44	52
4_family	Chitinophagaceae	193070	629360	0	0	0	0	0.00538494	0.0241509	0	0	0	0	0.0733822	0.155406	0	0	0	0	0.6169	0.8635	75.31	53
4_family	Erysipelotrichaceae	0	85149.5	353840	0	0	0	0	0.00326751	0.0206553	0	0	0	0	0.0571622	0.14372	0	0	0	0.6137	0.8591	76.17	54
4_family	Methanosarcinaceae	0	0	0	0	0	879860	0	0	0	0	0	0.0291539	0	0	0	0	0	0.170745	0.5992	0.8388	77.01	55
4_family	Thiobacillaceae	0	0	0	0	0	856096	0	0	0	0	0	0.0283665	0	0	0	0	0	0.168424	0.5911	0.8274	77.83	56
4_family	Micrococcaceae	0	533454	0	0	89883	0	0	0.0204707	0	0	0.00533594	0	0	0.143076	0	0	0.0730475	0	0.589	0.8244	78.66	57
4_family	Muribaculaceae	244116	464111	0	0	0	0	0.00680868	0.0178097	0	0	0	0	0.0825147	0.133453	0	0	0	0	0.5707	0.799	79.46	58
4_family	UBA1067	0	0	404446	0	0	0	0	0	0.0236095	0	0	0	0	0	0.153654	0	0	0	0.5487	0.768	80.22	59
4_family	Pseudomonadaceae	0	0	0	0	0	650522	0	0	0	0	0	0.0215549	0	0	0	0	0	0.146816	0.5152	0.7212	80.95	60
4_family	Inquilinaceae	491374	145775	0	0	0	0	0.013705	0.00559395	0	0	0	0	0.117068	0.0747927	0	0	0	0	0.5145	0.7202	81.67	61
4_family	Woeseiaceae	0	0	0	0	0	645518	0	0	0	0	0	0.0213891	0	0	0	0	0	0.14625	0.5132	0.7184	82.38	62
4_family	WCHB1-69	0	0	0	0	363018	0	0	0	0	0	0.0215507	0	0	0	0	0	0.146801	0	0.4967	0.6952	83.08	63
4_family	Ignavibacteriaceae	0	0	0	0	0	585992	0	0	0	0	0	0.0194167	0	0	0	0	0	0.139344	0.489	0.6845	83.76	64
4_family	Actinomarinaceae	0	0	303682	0	0	0	0	0	0.0177274	0	0	0	0	0	0.133144	0	0	0	0.4754	0.6655	84.43	65
4_family	P2-11E	312814	223802	0	0	0	0	0.00872478	0.00858812	0	0	0	0	0.0934065	0.0926721	0	0	0	0	0.4731	0.6622	85.09	66
4_family	Jiangellaceae	768118	0	0	0	0	0	0.0214237	0	0	0	0	0	0.146369	0	0	0	0	0	0.4661	0.6524	85.74	67
4_family	RBG-16-68-12	247814	240354	0	0	0	0	0.00691183	0.00922332	0	0	0	0	0.0831374	0.0960381	0	0	0	0	0.4607	0.6449	86.39	68
4_family	Carnobacteriaceae	0	0	0	0	0	477035	0	0	0	0	0	0.0158064	0	0	0	0	0	0.125724	0.4412	0.6176	87.01	69
4_family	UBA10450	0	0	0	0	275314	0	0	0	0	0	0.0163441	0	0	0	0	0	0.127844	0	0.4325	0.6055	87.61	70
4_family	Wenzhouxiangellaceae	0	0	0	0	0	448444	0	0	0	0	0	0.0148591	0	0	0	0	0	0.121898	0.4278	0.5988	88.21	71
4_family	S15-B10	0	0	0	0	0	425687	0	0	0	0	0	0.014105	0	0	0	0	0	0.118764	0.4168	0.5834	88.79	72
4_family	Casimicrobiaceae	0	0	0	0	223225	0	0	0	0	0	0.0132518	0	0	0	0	0	0.115117	0	0.3895	0.5452	89.34	73
4_family	RBC074	0	0	0	0	0	361026	0	0	0	0	0	0.0119625	0	0	0	0	0	0.109373	0.3838	0.5373	89.88	74
4_family	Haloferacaceae	0	0	0	0	0	340108	0	0	0	0	0	0.0112694	0	0	0	0	0	0.106157	0.3725	0.5215	90.4	75
4_family	Borkfalkiaceae	0	392472	0	0	0	0	0	0.0150606	0	0	0	0	0	0.122722	0	0	0	0	0.3653	0.5113	90.91	76
4_family	Halanaerobiaceae	0	0	0	0	0	322272	0	0	0	0	0	0.0106784	0	0	0	0	0	0.103336	0.3626	0.5076	91.42	77
4_family	Halothiobacillaceae	0	0	0	0	0	303954	0	0	0	0	0	0.0100714	0	0	0	0	0	0.100356	0.3522	0.493	91.91	78
4_family	CAG-74	0	293966	0	0	0	0	0	0.0112806	0	0	0	0	0	0.10621	0	0	0	0	0.3161	0.4425	92.35	79
4_family	UBA1255	0	271960	0	0	0	0	0	0.0104361	0	0	0	0	0	0.102157	0	0	0	0	0.3041	0.4256	92.78	80
4_family	SZUA-252	284802	0	0	0	0	0	0.00794346	0	0	0	0	0	0.0891261	0	0	0	0	0	0.2838	0.3973	93.18	81
4_family	Thermoleophilaceae	275548	0	0	0	0	0	0.00768537	0	0	0	0	0	0.0876662	0	0	0	0	0	0.2791	0.3908	93.57	82
4_family	CF-121	254990	0	0	0	0	0	0.00711197	0	0	0	0	0	0.0843325	0	0	0	0	0	0.2685	0.3759	93.94	83
4_family	S36-B12	253858	0	0	0	0	0	0.00708042	0	0	0	0	0	0.0841452	0	0	0	0	0	0.2679	0.3751	94.32	84
4_family	CAG-313	0	209068	0	0	0	0	0	0.00802276	0	0	0	0	0	0.0895699	0	0	0	0	0.2666	0.3732	94.69	85
4_family	CAG-138	250144	0	0	0	0	0	0.00697681	0	0	0	0	0	0.0835273	0	0	0	0	0	0.266	0.3723	95.06	86
4_family	Chromatiaceae	0	0	0	0	0	167181	0	0	0	0	0	0.00553949	0	0	0	0	0	0.0744277	0.2612	0.3656	95.43	87
4_family	Sphingobacteriaceae	232038	0	0	0	0	0	0.00647181	0	0	0	0	0	0.0804475	0	0	0	0	0	0.2562	0.3586	95.79	88
4_family	Moritellaceae	217662	0	0	0	0	0	0.00607086	0	0	0	0	0	0.0779157	0	0	0	0	0	0.2481	0.3473	96.13	89
4_family	Isosphaeraceae	0	167036	0	0	0	0	0	0.00640981	0	0	0	0	0	0.0800613	0	0	0	0	0.2383	0.3336	96.47	90
4_family	Rs-D84	0	146176	0	0	0	0	0	0.00560931	0	0	0	0	0	0.0748954	0	0	0	0	0.2229	0.3121	96.78	91
4_family	Rikenellaceae	0	145377	0	0	0	0	0	0.00557867	0	0	0	0	0	0.0746905	0	0	0	0	0.2223	0.3112	97.09	92
4_family	Peptostreptococcaceae	0	143630	0	0	0	0	0	0.00551165	0	0	0	0	0	0.0742405	0	0	0	0	0.221	0.3093	97.4	93
4_family	Bacillaceae_H	0	132885	0	0	0	0	0	0.00509931	0	0	0	0	0	0.0714094	0	0	0	0	0.2125	0.2975	97.7	94
4_family	Catenulisporaceae	0	125871	0	0	0	0	0	0.00483015	0	0	0	0	0	0.0694993	0	0	0	0	0.2069	0.2896	97.99	95
4_family	CAJFTT01	0	117978	0	0	0	0	0	0.00452725	0	0	0	0	0	0.0672848	0	0	0	0	0.2003	0.2803	98.27	96
4_family	Gemmatimonadaceae	0	117716	0	0	0	0	0	0.00451723	0	0	0	0	0	0.0672104	0	0	0	0	0.2	0.28	98.55	97
4_family	XYD1-FULL-46-19	0	111314	0	0	0	0	0	0.00427153	0	0	0	0	0	0.0653569	0	0	0	0	0.1945	0.2723	98.82	98
4_family	Caulobacteraceae	0	104534	0	0	0	0	0	0.00401137	0	0	0	0	0	0.0633354	0	0	0	0	0.1885	0.2639	99.08	99
4_family	40CM-2-53-6	0	91422.5	0	0	0	0	0	0.00350823	0	0	0	0	0	0.0592303	0	0	0	0	0.1763	0.2468	99.33	100
4_family	Stellaceae	0	90953.5	0	0	0	0	0	0.00349023	0	0	0	0	0	0.0590782	0	0	0	0	0.1758	0.2462	99.58	101
4_family	OUC007	0	72688.5	0	0	0	0	0	0.00278934	0	0	0	0	0	0.0528142	0	0	0	0	0.1572	0.2201	99.8	102
4_family	RGVZ01	0	61869.5	0	0	0	0	0	0.00237417	0	0	0	0	0	0.0487255	0	0	0	0	0.145	0.203	100	103
4_family	unassigned	31077177	41728193	4.37106e+07	2.99738e+07	27041902	5089939	NA	NA	NA	NA	NA	NA	NA	NA	NA	NA	NA	NA	NA	NA	NA	NA
5_genus	XYB1-FULL-42-16	0	111314	0	0	0	0	0	0.00427153	0	0	0	0	0	0.0653569	0	0	0	0	NA	NA	NA	NA
5_genus	Palsa-504	0	0	0	0	619619	0	0	0	0	0	0.0367839	0	0	0	0	0	0.191791	0	NA	NA	NA	NA
5_genus	Chryseobacterium	0	51408.5	0	0	681366	0	0	0.00197274	0	0	0.0404496	0	0	0.0444156	0	0	0.201121	0	NA	NA	NA	NA
5_genus	Rhodanobacter	0	0	0	0	619619	0	0	0	0	0	0.0367839	0	0	0	0	0	0.191791	0	NA	NA	NA	NA
5_genus	Niabella	193070	174643	0	0	0	0	0.00538494	0.00670172	0	0	0	0	0.0733822	0.081864	0	0	0	0	NA	NA	NA	NA
5_genus	Noviherbaspirillum	204447	0	0	0	0	0	0.00570227	0	0	0	0	0	0.0755134	0	0	0	0	0	NA	NA	NA	NA
5_genus	Actinomarina	0	0	303682	0	0	0	0	0	0.0177274	0	0	0	0	0	0.133144	0	0	0	NA	NA	NA	NA
5_genus	Faecalitalea	0	85149.5	0	0	0	0	0	0.00326751	0	0	0	0	0	0.0571622	0	0	0	0	NA	NA	NA	NA
5_genus	CCUG-7971	0	143630	0	0	0	0	0	0.00551165	0	0	0	0	0	0.0742405	0	0	0	0	NA	NA	NA	NA
5_genus	UBA3263	0	464111	0	0	0	0	0	0.0178097	0	0	0	0	0	0.133453	0	0	0	0	NA	NA	NA	NA
5_genus	Evtepia	0	144980	0	0	246668	0	0	0.00556346	0	0	0.0146436	0	0	0.0745886	0	0	0.121011	0	NA	NA	NA	NA
5_genus	RBG-16-68-12	247814	240354	0	0	0	0	0.00691183	0.00922332	0	0	0	0	0.0831374	0.0960381	0	0	0	0	NA	NA	NA	NA
5_genus	CF-13	254990	0	0	0	0	0	0.00711197	0	0	0	0	0	0.0843325	0	0	0	0	0	NA	NA	NA	NA
5_genus	AG41	0	102793	0	0	0	0	0	0.00394456	0	0	0	0	0	0.0628057	0	0	0	0	NA	NA	NA	NA
5_genus	Acidoferrum	0	137421	0	0	0	586324	0	0.00527337	0	0	0	0.0194277	0	0.072618	0	0	0	0.139383	NA	NA	NA	NA
5_genus	Bradyrhizobium	3.28143e+06	4.40018e+06	0	0	0	0	0.091523	0.168852	0	0	0	0	0.302528	0.410916	0	0	0	0	NA	NA	NA	NA
5_genus	AR12	0	250980	0	0	0	0	0	0.00963108	0	0	0	0	0	0.0981381	0	0	0	0	NA	NA	NA	NA
5_genus	CF-39	0	50674	0	0	0	0	0	0.00194456	0	0	0	0	0	0.0440971	0	0	0	0	NA	NA	NA	NA
5_genus	AR37	254204	299474	1668568	357100	305476	0	0.00709004	0.0114919	0.0974024	0.0170755	0.0181347	0	0.0842024	0.1072	0.312093	0.130673	0.134665	0	NA	NA	NA	NA
5_genus	VBDM01	0	725562	0	0	0	0	0	0.0278426	0	0	0	0	0	0.166861	0	0	0	0	NA	NA	NA	NA
5_genus	AR31	0	230337	0	0	0	0	0	0.00883891	0	0	0	0	0	0.0940155	0	0	0	0	NA	NA	NA	NA
5_genus	Gp1-AA122	0	135473	0	0	0	0	0	0.00519862	0	0	0	0	0	0.0721014	0	0	0	0	NA	NA	NA	NA
5_genus	PALSA-1003	0	0	0	0	223225	0	0	0	0	0	0.0132518	0	0	0	0	0	0.115117	0	NA	NA	NA	NA
5_genus	Udaeobacter	0	0	0	0	275314	0	0	0	0	0	0.0163441	0	0	0	0	0	0.127844	0	NA	NA	NA	NA
5_genus	NS-12	415560	0	0	1452612	0	0	0.0115905	0	0	0.0694597	0	0	0.107659	0	0	0.263552	0	0	NA	NA	NA	NA
5_genus	Elarobacter	291324	0	532359	387218	0	0	0.00812537	0	0.0310764	0.0185156	0	0	0.0901408	0	0.176285	0.136072	0	0	NA	NA	NA	NA
5_genus	Sulfotelmatobacter	0	0	251771	455873	0	0	0	0	0.0146971	0.0217985	0	0	0	0	0.121232	0.147643	0	0	NA	NA	NA	NA
5_genus	20CM-4-69-16	0	321441	0	0	0	0	0	0.0123349	0	0	0	0	0	0.111063	0	0	0	0	NA	NA	NA	NA
5_genus	UBA10449	0	211552	0	0	0	0	0	0.00811804	0	0	0	0	0	0.0901002	0	0	0	0	NA	NA	NA	NA
5_genus	20CM-2-65-7	386791	155352	0	0	280020	0	0.0107881	0.00596143	0	0	0.0166235	0	0.103866	0.0772103	0	0	0.128932	0	NA	NA	NA	NA
5_genus	3-1-20CM-2-70-9	312814	173128	0	0	0	0	0.00872478	0.00664357	0	0	0	0	0.0934065	0.0815081	0	0	0	0	NA	NA	NA	NA
5_genus	WS-7	284802	0	0	0	0	0	0.00794346	0	0	0	0	0	0.0891261	0	0	0	0	0	NA	NA	NA	NA
5_genus	S36-B12	253858	0	0	0	0	0	0.00708042	0	0	0	0	0	0.0841452	0	0	0	0	0	NA	NA	NA	NA
5_genus	Butyribacter	0	181852	0	0	0	0	0	0.00697834	0	0	0	0	0	0.0835365	0	0	0	0	NA	NA	NA	NA
5_genus	Alistipes	0	145377	0	0	0	0	0	0.00557867	0	0	0	0	0	0.0746905	0	0	0	0	NA	NA	NA	NA
5_genus	Wenzhouxiangella	0	0	0	0	0	448444	0	0	0	0	0	0.0148591	0	0	0	0	0	0.121898	NA	NA	NA	NA
5_genus	UBA1847	0	0	0	0	0	391772	0	0	0	0	0	0.0129813	0	0	0	0	0	0.113935	NA	NA	NA	NA
5_genus	GCA-2715465	0	0	0	0	0	425687	0	0	0	0	0	0.014105	0	0	0	0	0	0.118764	NA	NA	NA	NA
5_genus	Leeuwenhoekiella	0	0	0	0	0	1217128	0	0	0	0	0	0.0403292	0	0	0	0	0	0.200821	NA	NA	NA	NA
5_genus	SP4260	0	0	0	0	0	253746	0	0	0	0	0	0.00840779	0	0	0	0	0	0.091694	NA	NA	NA	NA
5_genus	Bog-209	0	0	0	0	0	310012	0	0	0	0	0	0.0102721	0	0	0	0	0	0.101352	NA	NA	NA	NA
5_genus	RGIG3141	250144	0	0	0	0	0	0.00697681	0	0	0	0	0	0.0835273	0	0	0	0	0	NA	NA	NA	NA
5_genus	Limimorpha	135974	190952	0	560158	357083	0	0.00379248	0.00732754	0	0.0267851	0.0211984	0	0.0615831	0.0856011	0	0.163662	0.145597	0	NA	NA	NA	NA
5_genus	UBA2450	0	241675	0	0	0	0	0	0.009274	0	0	0	0	0	0.0963016	0	0	0	0	NA	NA	NA	NA
5_genus	Coprosoma	284912	334976	0	0	0	0	0.00794653	0.0128543	0	0	0	0	0.0891433	0.113377	0	0	0	0	NA	NA	NA	NA
5_genus	RF16	249846	149042	628420	0	366060	0	0.00696851	0.00571929	0.0366839	0	0.0217313	0	0.0834776	0.075626	0.19153	0	0.147415	0	NA	NA	NA	NA
5_genus	Rhodoluna	549124	0	0	0	0	0	0.0153157	0	0	0	0	0	0.123757	0	0	0	0	0	NA	NA	NA	NA
5_genus	Not_annotated [RGVZ01]	0	61869.5	0	0	0	0	0	0.00237417	0	0	0	0	0	0.0487255	0	0	0	0	NA	NA	NA	NA
5_genus	F1-60-MAGs140	0	0	0	0	706647	0	0	0	0	0	0.0419504	0	0	0	0	0	0.204818	0	NA	NA	NA	NA
5_genus	M30B80	122318	101264	0	0	0	0	0.00341161	0.00388591	0	0	0	0	0.058409	0.062337	0	0	0	0	NA	NA	NA	NA
5_genus	Intestinimonas	0	68628	0	0	0	0	0	0.00263352	0	0	0	0	0	0.0513178	0	0	0	0	NA	NA	NA	NA
5_genus	RGIG3315	284802	452558	0	0	0	0	0.00794346	0.0173664	0	0	0	0	0.0891261	0.131782	0	0	0	0	NA	NA	NA	NA
5_genus	UBA4372	0	212129	0	0	0	0	0	0.0081402	0	0	0	0	0	0.0902231	0	0	0	0	NA	NA	NA	NA
5_genus	UBA1259	0	392472	0	0	0	0	0	0.0150606	0	0	0	0	0	0.122722	0	0	0	0	NA	NA	NA	NA
5_genus	Bact-11	0	147390	0	0	0	0	0	0.00565594	0	0	0	0	0	0.075206	0	0	0	0	NA	NA	NA	NA
5_genus	Fretibacterium	283647	239676	912254	527621	340388	0	0.00791126	0.00919727	0.0532527	0.0252293	0.0202073	0	0.0889453	0.0959024	0.230765	0.158837	0.142152	0	NA	NA	NA	NA
5_genus	Roseomonas_B	0	0	0	1.17941e+06	366060	0	0	0	0	0.0563962	0.0217313	0	0	0	0	0.237479	0.147415	0	NA	NA	NA	NA
5_genus	Aquiluna	334766	0	0	0	274162	0	0.00933704	0	0	0	0.0162757	0	0.0966284	0	0	0	0.127576	0	NA	NA	NA	NA
5_genus	Abyssibacter	0	72688.5	0	0	0	0	0	0.00278934	0	0	0	0	0	0.0528142	0	0	0	0	NA	NA	NA	NA
5_genus	Moritella	217662	0	0	0	0	0	0.00607086	0	0	0	0	0	0.0779157	0	0	0	0	0	NA	NA	NA	NA
5_genus	Not_annotated [RBC074]	0	0	0	0	0	361026	0	0	0	0	0	0.0119625	0	0	0	0	0	0.109373	NA	NA	NA	NA
5_genus	40CM-4-65-16	0	0	0	0	0	857014	0	0	0	0	0	0.0283969	0	0	0	0	0	0.168514	NA	NA	NA	NA
5_genus	40CM-2-53-6	0	91422.5	0	0	0	0	0	0.00350823	0	0	0	0	0	0.0592303	0	0	0	0	NA	NA	NA	NA
5_genus	Edaphobacter	0	0	0	0	0	324103	0	0	0	0	0	0.0107391	0	0	0	0	0	0.103629	NA	NA	NA	NA
5_genus	Bulleidia	0	0	353840	0	0	0	0	0	0.0206553	0	0	0	0	0	0.14372	0	0	0	NA	NA	NA	NA
5_genus	RUG11857	272750	0	576180	888868	0	0	0.00760734	0	0.0336344	0.042503	0	0	0.0872201	0	0.183397	0.206163	0	0	NA	NA	NA	NA
5_genus	UBA2834	0	0	0	637206	0	0	0	0	0	0.0304693	0	0	0	0	0	0.174555	0	0	NA	NA	NA	NA
5_genus	UBA1231	0	209068	0	0	0	0	0	0.00802276	0	0	0	0	0	0.0895699	0	0	0	0	NA	NA	NA	NA
5_genus	RUG13038	330896	205722	0	0	0	0	0.0092291	0.00789436	0	0	0	0	0.0960682	0.0888502	0	0	0	0	NA	NA	NA	NA
5_genus	Anaerobutyricum	167384	0	172264	0	289292	0	0.00466853	0	0.0100559	0	0.0171739	0	0.0683266	0	0.100279	0	0.131049	0	NA	NA	NA	NA
5_genus	UBA3789	244637	0	0	0	0	0	0.00682322	0	0	0	0	0	0.0826028	0	0	0	0	0	NA	NA	NA	NA
5_genus	UBA1255	0	271960	0	0	0	0	0	0.0104361	0	0	0	0	0	0.102157	0	0	0	0	NA	NA	NA	NA
5_genus	Sodaliphilus	244116	0	0	0	0	0	0.00680868	0	0	0	0	0	0.0825147	0	0	0	0	0	NA	NA	NA	NA
5_genus	UMGS1613	0	256580	0	0	0	0	0	0.00984598	0	0	0	0	0	0.0992269	0	0	0	0	NA	NA	NA	NA
5_genus	Nanosyncoccus	136298	107927	540499	0	745364	0	0.00380152	0.00414157	0.0315515	0	0.0442488	0	0.0616564	0.0643551	0.177628	0	0.210354	0	NA	NA	NA	NA
5_genus	RUG563	0	293966	0	0	0	0	0	0.0112806	0	0	0	0	0	0.10621	0	0	0	0	NA	NA	NA	NA
5_genus	Enterousia	0	146176	0	0	0	0	0	0.00560931	0	0	0	0	0	0.0748954	0	0	0	0	NA	NA	NA	NA
5_genus	RUG099	251627	0	1.29482e+06	0	0	0	0.00701818	0	0.075585	0	0	0	0.0837746	0	0.274927	0	0	0	NA	NA	NA	NA
5_genus	Mycobacterium	0	440809	0	0	0	294644	0	0.0169155	0	0	0	0.00976294	0	0.13006	0	0	0	0.0988076	NA	NA	NA	NA
5_genus	Limivicinus	0	0	0	758444	0	0	0	0	0	0.0362666	0	0	0	0	0	0.190438	0	0	NA	NA	NA	NA
5_genus	Butyrivibrio	0	99361	0	0	0	0	0	0.00381286	0	0	0	0	0	0.0617484	0	0	0	0	NA	NA	NA	NA
5_genus	Not_annotated [CAJFTT01]	0	117978	0	0	0	0	0	0.00452725	0	0	0	0	0	0.0672848	0	0	0	0	NA	NA	NA	NA
5_genus	Prevotella	0	425663	0	0	0	0	0	0.0163343	0	0	0	0	0	0.127806	0	0	0	0	NA	NA	NA	NA
5_genus	Cryptobacteroides	0	141135	334741	0	0	0	0	0.00541589	0.0195404	0	0	0	0	0.0735927	0.139787	0	0	0	NA	NA	NA	NA
5_genus	UBA737	923744	207664	388020	683810	719261	0	0.0257644	0.00796884	0.0226506	0.0326978	0.0426992	0	0.160513	0.0892684	0.150501	0.180825	0.206638	0	NA	NA	NA	NA
5_genus	RUG572	0	0	404446	0	0	0	0	0	0.0236095	0	0	0	0	0	0.153654	0	0	0	NA	NA	NA	NA
5_genus	UBA11490	0	0	0	0	283044	0	0	0	0	0	0.016803	0	0	0	0	0	0.129626	0	NA	NA	NA	NA
5_genus	UBA9845	223178	0	177477	0	0	0	0.00622471	0	0.0103602	0	0	0	0.0788968	0	0.101785	0	0	0	NA	NA	NA	NA
5_genus	F23-D06	0	0	0	0	363018	0	0	0	0	0	0.0215507	0	0	0	0	0	0.146801	0	NA	NA	NA	NA
5_genus	Faecousia	0	0	0	0	352080	0	0	0	0	0	0.0209013	0	0	0	0	0	0.144573	0	NA	NA	NA	NA
5_genus	Pseudomonas	0	0	0	0	0	650522	0	0	0	0	0	0.0215549	0	0	0	0	0	0.146816	NA	NA	NA	NA
5_genus	Variovorax	0	74105.5	0	0	0	0	0	0.00284371	0	0	0	0	0	0.0533265	0	0	0	0	NA	NA	NA	NA
5_genus	Duganella	0	116684	0	0	0	0	0	0.00447761	0	0	0	0	0	0.066915	0	0	0	0	NA	NA	NA	NA
5_genus	Streptomyces	4.89091e+06	1.77575e+06	0	0	0	0	0.136413	0.0681423	0	0	0	0	0.369342	0.261041	0	0	0	0	NA	NA	NA	NA
5_genus	Micromonospora	766722	60433.5	0	0	0	0	0.0213848	0.00231907	0	0	0	0	0.146235	0.0481567	0	0	0	0	NA	NA	NA	NA
5_genus	Mesorhizobium	0	965550	0	0	0	0	0	0.0370518	0	0	0	0	0	0.192489	0	0	0	0	NA	NA	NA	NA
5_genus	Priestia	0	132885	0	0	0	0	0	0.00509931	0	0	0	0	0	0.0714094	0	0	0	0	NA	NA	NA	NA
5_genus	Burkholderia	0	114180	0	0	0	0	0	0.00438152	0	0	0	0	0	0.0661931	0	0	0	0	NA	NA	NA	NA
5_genus	Roseovarius	0	0	0	0	0	3.227e+06	0	0	0	0	0	0.106926	0	0	0	0	0	0.326995	NA	NA	NA	NA
5_genus	Micrococcus	0	0	0	0	89883	0	0	0	0	0	0.00533594	0	0	0	0	0	0.0730475	0	NA	NA	NA	NA
5_genus	Thioalkalivibrio_A	0	0	0	0	0	628217	0	0	0	0	0	0.0208158	0	0	0	0	0	0.144277	NA	NA	NA	NA
5_genus	Actinosynnema	1.20248e+06	0	0	0	0	0	0.0335387	0	0	0	0	0	0.183136	0	0	0	0	0	NA	NA	NA	NA
5_genus	Sinorhizobium	317148	0	0	0	0	0	0.00884563	0	0	0	0	0	0.0940512	0	0	0	0	0	NA	NA	NA	NA
5_genus	Sphingomonas	238988	848846	0	0	263416	0	0.00666568	0.0325735	0	0	0.0156378	0	0.0816436	0.180481	0	0	0.125051	0	NA	NA	NA	NA
5_genus	Klenkia	0	0	712608	0	0	0	0	0	0.0415983	0	0	0	0	0	0.203957	0	0	0	NA	NA	NA	NA
5_genus	Streptacidiphilus	0	0	0	0	159557	0	0	0	0	0	0.00947217	0	0	0	0	0	0.097325	0	NA	NA	NA	NA
5_genus	Amycolatopsis	1.56009e+06	1223806	525856	676612	619619	0	0.0435128	0.0469621	0.0306967	0.0323536	0.0367839	0	0.208597	0.216707	0.175205	0.179871	0.191791	0	NA	NA	NA	NA
5_genus	Geodermatophilus	206661	96043	3.03702e+06	464102	246798	0	0.00576403	0.00368554	0.177285	0.022192	0.0146512	0	0.0759212	0.0607086	0.421053	0.14897	0.121042	0	NA	NA	NA	NA
5_genus	Halomonas	0	0	0	0	0	2.41755e+06	0	0	0	0	0	0.0801048	0	0	0	0	0	0.283028	NA	NA	NA	NA
5_genus	Arthrobacter	0	428178	0	0	0	0	0	0.0164308	0	0	0	0	0	0.128183	0	0	0	0	NA	NA	NA	NA
5_genus	Stenotrophomonas	536254	0	0	0	0	0	0.0149568	0	0	0	0	0	0.122298	0	0	0	0	0	NA	NA	NA	NA
5_genus	Pseudonocardia	530481	148626	0	0	1.58879e+06	0	0.0147958	0.00570333	0	0	0.0943189	0	0.121638	0.0755204	0	0	0.307114	0	NA	NA	NA	NA
5_genus	Kitasatospora	0	60463.5	0	0	0	0	0	0.00232022	0	0	0	0	0	0.0481686	0	0	0	0	NA	NA	NA	NA
5_genus	Neorhizobium	267500	0	0	0	0	0	0.00746091	0	0	0	0	0	0.0863766	0	0	0	0	0	NA	NA	NA	NA
5_genus	Actinoplanes	0	268964	0	0	0	0	0	0.0103212	0	0	0	0	0	0.101593	0	0	0	0	NA	NA	NA	NA
5_genus	Nonomuraea	477824	0	0	0	0	0	0.0133271	0	0	0	0	0	0.115443	0	0	0	0	0	NA	NA	NA	NA
5_genus	Arthrobacter_I	0	105276	0	0	0	0	0	0.00403986	0	0	0	0	0	0.0635599	0	0	0	0	NA	NA	NA	NA
5_genus	Leifsonia	0	211668	0	0	0	0	0	0.00812251	0	0	0	0	0	0.090125	0	0	0	0	NA	NA	NA	NA
5_genus	Paraburkholderia	0	397674	0	0	0	0	0	0.0152603	0	0	0	0	0	0.123532	0	0	0	0	NA	NA	NA	NA
5_genus	Nocardiopsis	137608	0	0	0	0	0	0.00383807	0	0	0	0	0	0.0619521	0	0	0	0	0	NA	NA	NA	NA
5_genus	Rhodovulum	0	0	0	0	0	489492	0	0	0	0	0	0.0162191	0	0	0	0	0	0.127354	NA	NA	NA	NA
5_genus	Gordonia	0	147800	0	0	0	0	0	0.00567163	0	0	0	0	0	0.0753102	0	0	0	0	NA	NA	NA	NA
5_genus	Lentzea	2.59303e+06	0	0	0	0	0	0.0723227	0	0	0	0	0	0.268929	0	0	0	0	0	NA	NA	NA	NA
5_genus	Desulfotignum	0	0	0	0	0	337927	0	0	0	0	0	0.0111971	0	0	0	0	0	0.105816	NA	NA	NA	NA
5_genus	Ectothiorhodospira	0	0	0	0	0	2.82123e+06	0	0	0	0	0	0.0934804	0	0	0	0	0	0.305746	NA	NA	NA	NA
5_genus	Nocardioides	878640	0	210408	0	280620	0	0.0245063	0	0.0122826	0	0.0166591	0	0.156545	0	0.110827	0	0.12907	0	NA	NA	NA	NA
5_genus	Arenimonas	0	0	0	0	0	311365	0	0	0	0	0	0.010317	0	0	0	0	0	0.101573	NA	NA	NA	NA
5_genus	Marinobacter	0	0	0	0	0	3.00335e+06	0	0	0	0	0	0.099515	0	0	0	0	0	0.31546	NA	NA	NA	NA
5_genus	Blastococcus	319805	180952	465348	1.2139e+06	368116	0	0.00891975	0.00694384	0.0271646	0.0580452	0.0218534	0	0.0944444	0.0833297	0.164817	0.240926	0.147829	0	NA	NA	NA	NA
5_genus	Microbacterium	293341	229840	0	0	0	0	0.00818164	0.00881982	0	0	0	0	0.0904524	0.0939139	0	0	0	0	NA	NA	NA	NA
5_genus	Pedococcus	0	0	133592	0	0	0	0	0	0.00779844	0	0	0	0	0	0.0883088	0	0	0	NA	NA	NA	NA
5_genus	Sphingopyxis	0	119034	0	0	0	0	0	0.00456777	0	0	0	0	0	0.0675853	0	0	0	0	NA	NA	NA	NA
5_genus	Lysobacter	0	0	0	0	327624	0	0	0	0	0	0.0194495	0	0	0	0	0	0.139461	0	NA	NA	NA	NA
5_genus	Guyparkeria	0	0	0	0	0	303954	0	0	0	0	0	0.0100714	0	0	0	0	0	0.100356	NA	NA	NA	NA
5_genus	Methanohalophilus	0	0	0	0	0	879860	0	0	0	0	0	0.0291539	0	0	0	0	0	0.170745	NA	NA	NA	NA
5_genus	Gp6-AA40	166652	0	0	374254	0	0	0.00464814	0	0	0.0178957	0	0	0.0681773	0	0	0.133775	0	0	NA	NA	NA	NA
5_genus	Jiangella	768118	0	0	0	0	0	0.0214237	0	0	0	0	0	0.146369	0	0	0	0	0	NA	NA	NA	NA
5_genus	Singulisphaera	0	167036	0	0	0	0	0	0.00640981	0	0	0	0	0	0.0800613	0	0	0	0	NA	NA	NA	NA
5_genus	Thiobacillus	0	0	0	0	0	856096	0	0	0	0	0	0.0283665	0	0	0	0	0	0.168424	NA	NA	NA	NA
5_genus	Salegentibacter	0	0	0	0	0	581418	0	0	0	0	0	0.0192651	0	0	0	0	0	0.138799	NA	NA	NA	NA
5_genus	Kibdelosporangium	1362908	0	0	0	0	0	0.0380132	0	0	0	0	0	0.19497	0	0	0	0	0	NA	NA	NA	NA
5_genus	Kribbella	1.58873e+06	284641	223160	0	0	0	0.0443116	0.0109228	0.013027	0	0	0	0.210503	0.104512	0.114136	0	0	0	NA	NA	NA	NA
5_genus	Streptosporangium	0	96935	0	0	0	0	0	0.00371977	0	0	0	0	0	0.0609899	0	0	0	0	NA	NA	NA	NA
5_genus	Chitinophaga	0	198080	0	0	0	0	0	0.00760111	0	0	0	0	0	0.0871843	0	0	0	0	NA	NA	NA	NA
5_genus	Niastella	0	256636	0	0	0	0	0	0.00984811	0	0	0	0	0	0.0992376	0	0	0	0	NA	NA	NA	NA
5_genus	Actinopolyspora	0	0	0	1.10349e+06	0	0	0	0	0	0.0527655	0	0	0	0	0	0.229707	0	0	NA	NA	NA	NA
5_genus	Saccharopolyspora	0	58663.5	0	2.02983e+06	1.0984e+06	0	0	0.00225114	0	0.0970608	0.0652069	0	0	0.0474462	0	0.311546	0.255356	0	NA	NA	NA	NA
5_genus	Desulfobacter	0	0	0	0	0	833948	0	0	0	0	0	0.0276326	0	0	0	0	0	0.166231	NA	NA	NA	NA
5_genus	Inquilinus	491374	145775	0	0	0	0	0.013705	0.00559395	0	0	0	0	0.117068	0.0747927	0	0	0	0	NA	NA	NA	NA
5_genus	Solirubrobacter	608226	352074	1050136	2377932	934622	0	0.0169642	0.0135104	0.0613015	0.113706	0.0554842	0	0.130247	0.116234	0.247591	0.337203	0.235551	0	NA	NA	NA	NA
5_genus	Sphingomicrobium	569694	152068	300802	0	847832	0	0.0158895	0.00583541	0.0175593	0	0.0503319	0	0.126053	0.0763899	0.132511	0	0.224348	0	NA	NA	NA	NA
5_genus	Thermomonas	0	0	0	0	77590	0	0	0	0	0	0.00460616	0	0	0	0	0	0.0678687	0	NA	NA	NA	NA
5_genus	Rhodoplanes	0	118503	0	0	0	0	0	0.00454741	0	0	0	0	0	0.0674345	0	0	0	0	NA	NA	NA	NA
5_genus	Reyranella	405064	673118	270250	0	0	0	0.0112977	0.0258301	0.0157758	0	0	0	0.106291	0.160718	0.125602	0	0	0	NA	NA	NA	NA
5_genus	Spirillospora	488631	0	0	0	0	0	0.0136285	0	0	0	0	0	0.116741	0	0	0	0	0	NA	NA	NA	NA
5_genus	Halorubrum	0	0	0	0	0	340108	0	0	0	0	0	0.0112694	0	0	0	0	0	0.106157	NA	NA	NA	NA
5_genus	Baekduia	0	0	986516	1.33978e+06	0	0	0	0	0.0575877	0.0640646	0	0	0	0	0.239974	0.25311	0	0	NA	NA	NA	NA
5_genus	Halanaerobium	0	0	0	0	0	322272	0	0	0	0	0	0.0106784	0	0	0	0	0	0.103336	NA	NA	NA	NA
5_genus	URHD0088	0	90953.5	0	0	0	0	0	0.00349023	0	0	0	0	0	0.0590782	0	0	0	0	NA	NA	NA	NA
5_genus	Knoellia	0	0	0	0	0	781398	0	0	0	0	0	0.0258914	0	0	0	0	0	0.160908	NA	NA	NA	NA
5_genus	Thiohalocapsa	0	0	0	0	0	167181	0	0	0	0	0	0.00553949	0	0	0	0	0	0.0744277	NA	NA	NA	NA
5_genus	Luteimonas	0	0	0	0	0	312046	0	0	0	0	0	0.0103396	0	0	0	0	0	0.101684	NA	NA	NA	NA
5_genus	Modestobacter	0	0	180541	0	366060	0	0	0	0.010539	0	0.0217313	0	0	0	0.10266	0	0.147415	0	NA	NA	NA	NA
5_genus	Actinokineospora	0	0	0	1.44445e+06	0	0	0	0	0	0.0690695	0	0	0	0	0	0.262811	0	0	NA	NA	NA	NA
5_genus	Aquicoccus	0	0	0	0	0	894132	0	0	0	0	0	0.0296268	0	0	0	0	0	0.172124	NA	NA	NA	NA
5_genus	SCGC-AG-212-J23	252181	0	0	0	0	0	0.00703363	0	0	0	0	0	0.0838668	0	0	0	0	0	NA	NA	NA	NA
5_genus	Alkalibacterium	0	0	0	0	0	477035	0	0	0	0	0	0.0158064	0	0	0	0	0	0.125724	NA	NA	NA	NA
5_genus	CG2-30-36-16	0	0	0	0	0	585992	0	0	0	0	0	0.0194167	0	0	0	0	0	0.139344	NA	NA	NA	NA
5_genus	Qipengyuania	0	0	0	0	0	288674	0	0	0	0	0	0.00956514	0	0	0	0	0	0.0978015	NA	NA	NA	NA
5_genus	Nioella	0	0	0	0	0	1.56365e+06	0	0	0	0	0	0.0518112	0	0	0	0	0	0.227621	NA	NA	NA	NA
5_genus	USCg-Taylor	0	0	0	0	581150	0	0	0	0	0	0.0345002	0	0	0	0	0	0.185742	0	NA	NA	NA	NA
5_genus	GCA-002050365	0	0	0	1059695	344867	0	0	0	0	0.0506715	0.0204732	0	0	0	0	0.225103	0.143084	0	NA	NA	NA	NA
5_genus	Thermoleophilum	275548	0	0	0	0	0	0.00768537	0	0	0	0	0	0.0876662	0	0	0	0	0	NA	NA	NA	NA
5_genus	Rhodopseudomonas	0	122602	0	0	0	0	0	0.00470471	0	0	0	0	0	0.0685909	0	0	0	0	NA	NA	NA	NA
5_genus	Kutzneria	0	125358	0	0	0	0	0	0.00481047	0	0	0	0	0	0.0693575	0	0	0	0	NA	NA	NA	NA
5_genus	Dactylosporangium	134064	0	0	0	0	0	0.00373919	0	0	0	0	0	0.0611489	0	0	0	0	0	NA	NA	NA	NA
5_genus	Glycomyces	499179	0	0	0	0	0	0.0139227	0	0	0	0	0	0.117995	0	0	0	0	0	NA	NA	NA	NA
5_genus	Marmoricola	260501	0	0	0	0	0	0.00726569	0	0	0	0	0	0.085239	0	0	0	0	0	NA	NA	NA	NA
5_genus	Phenylobacterium	0	104534	0	0	0	0	0	0.00401137	0	0	0	0	0	0.0633354	0	0	0	0	NA	NA	NA	NA
5_genus	Conexibacter	327115	0	0	940655	0	0	0.00912363	0	0	0.0449794	0	0	0.0955177	0	0	0.212083	0	0	NA	NA	NA	NA
5_genus	Granulicella_C	0	0	267186	0	0	0	0	0	0.0155969	0	0	0	0	0	0.124888	0	0	0	NA	NA	NA	NA
5_genus	Catenulispora	0	125871	0	0	0	0	0	0.00483015	0	0	0	0	0	0.0694993	0	0	0	0	NA	NA	NA	NA
5_genus	Actinophytocola	317148	0	0	0	236125	0	0.00884563	0	0	0	0.0140177	0	0.0940512	0	0	0	0.118396	0	NA	NA	NA	NA
5_genus	Saccharomonospora	0	0	227908	0	0	0	0	0	0.0133041	0	0	0	0	0	0.115343	0	0	0	NA	NA	NA	NA
5_genus	Roseivivax	0	0	0	0	0	796677	0	0	0	0	0	0.0263976	0	0	0	0	0	0.162474	NA	NA	NA	NA
5_genus	Z2-YC6860	0	544172	0	0	0	0	0	0.0208819	0	0	0	0	0	0.144506	0	0	0	0	NA	NA	NA	NA
5_genus	Pseudosphingobacterium	232038	0	0	0	0	0	0.00647181	0	0	0	0	0	0.0804475	0	0	0	0	0	NA	NA	NA	NA
5_genus	Gemmatirosa	0	117716	0	0	0	0	0	0.00451723	0	0	0	0	0	0.0672104	0	0	0	0	NA	NA	NA	NA
5_genus	Gillisia	0	0	0	0	0	838854	0	0	0	0	0	0.0277952	0	0	0	0	0	0.166719	NA	NA	NA	NA
5_genus	unassigned	31077177	41728193	4.37106e+07	2.99738e+07	27041902	5089939	NA	NA	NA	NA	NA	NA	NA	NA	NA	NA	NA	NA	NA	NA	NA	NA

## Sheet: Table_S5
Supplementary Table 5. Raw, relative, and hellinger-transformed abundances of functional annotations of genes. SIMPER analyses were calculated upon the hellinger-transformed data. NA indicate 'not considered for calculations'.
FUNCTIONS		RAW_ABUNDANCE						RELATIVE_ABUNDANCE						HELLINGER-TRANSFORMED_ABUNDANCE						SIMPER
Database	Annotation	S1	S2	S3	S4	S5	S6	S1	S2	S3	S4	S5	S6	S1	S2	S3	S4	S5	S6	Avg. Dissimilarity	Individual Contrib. %	Cumulative Contrib. %	Ranking
1_KEGG_pwy	ko02040	1533	2673	1478	940	794	3227	0.00116082	0.0017159	0.00116424	0.000756959	0.000733682	0.00376184	0.0340708	0.0414234	0.034121	0.0275129	0.0270866	0.0613339	0.05848	1.411	1.411	1
1_KEGG_pwy	ko02030	2479	3983	2305	1589	1985	3539	0.00187715	0.00255684	0.00181568	0.00127958	0.0018342	0.00412555	0.0433261	0.0505652	0.0426108	0.0357713	0.0428276	0.0642305	0.04577	1.105	2.516	2
1_KEGG_pwy	ko02020	19516	24753	16286	15409	15847	15439	0.0147779	0.0158899	0.0128287	0.0124085	0.0146431	0.0179979	0.121564	0.126055	0.113264	0.111393	0.121009	0.134156	0.04195	1.013	3.529	3
1_KEGG_pwy	ko01220	5106	6804	3417	2968	2817	1932	0.00386636	0.00436774	0.00269162	0.00239006	0.002603	0.00225221	0.0621801	0.0660889	0.0518808	0.0488882	0.0510196	0.0474575	0.03664	0.8843	4.413	4
1_KEGG_pwy	ko00362	6179	8223	4567	3951	4118	2684	0.00467886	0.00527865	0.00359748	0.00318164	0.00380517	0.00312885	0.0684022	0.0726543	0.059979	0.0564061	0.061686	0.0559361	0.0332	0.8012	5.214	5
1_KEGG_pwy	ko00627	3436	4903	2601	2277	2124	1272	0.00260181	0.00314742	0.00204884	0.00183361	0.00196265	0.00148282	0.0510079	0.0561019	0.0452641	0.0428207	0.0443018	0.0385074	0.03107	0.7497	5.964	6
1_KEGG_pwy	ko02010	26328	30139	21797	22052	19491	18530	0.0199361	0.0193473	0.0171698	0.0177579	0.0180103	0.0216012	0.141195	0.139095	0.131034	0.133259	0.134203	0.146973	0.02977	0.7186	6.682	7
1_KEGG_pwy	ko00540	2835	4160	2341	2771	3157	2975	0.00214672	0.00267046	0.00184404	0.00223142	0.00291717	0.00346808	0.0463327	0.0516765	0.0429422	0.0472379	0.0540108	0.0588904	0.02945	0.7107	7.393	8
1_KEGG_pwy	ko03010	21349	22747	19854	20118	17508	10570	0.0161659	0.0146021	0.0156393	0.0162005	0.016178	0.0123219	0.127145	0.120839	0.125057	0.127281	0.127193	0.111004	0.02815	0.6793	8.072	9
1_KEGG_pwy	ko01503	2823	3957	2124	2249	2552	2629	0.00213763	0.00254015	0.0016731	0.00181106	0.00235813	0.00306473	0.0462345	0.0503999	0.0409036	0.0425566	0.0485606	0.05536	0.02696	0.6506	8.723	10
1_KEGG_pwy	ko00361	2089	2388	1863	1471	1291	505	0.00158183	0.00153295	0.00146751	0.00118456	0.00119293	0.000588699	0.0397722	0.0391529	0.0383081	0.0344174	0.0345388	0.0242631	0.02623	0.6332	9.356	11
1_KEGG_pwy	ko02024	22197	28815	21859	19586	16308	13043	0.016808	0.0184974	0.0172186	0.0157721	0.0150691	0.0152048	0.129646	0.136005	0.13122	0.125587	0.122756	0.123308	0.02574	0.6211	9.977	12
1_KEGG_pwy	ko03450	1796	1961	1354	1506	1429	371	0.00135997	0.00125884	0.00106656	0.00121274	0.00132044	0.00043249	0.0368777	0.0354801	0.0326583	0.0348245	0.0363379	0.0207964	0.02532	0.611	10.59	13
1_KEGG_pwy	ko05111	4604	6007	3871	3895	3983	4092	0.00348624	0.00385612	0.00304924	0.00313655	0.00368042	0.00477021	0.0590444	0.0620976	0.0552199	0.0560049	0.0606665	0.0690667	0.02449	0.591	11.18	14
1_KEGG_pwy	ko00930	1593	2276	920	786	828	676	0.00120625	0.00146105	0.000724696	0.000632947	0.000765099	0.00078804	0.0347311	0.0382237	0.0269202	0.0251584	0.0276604	0.0280721	0.02439	0.5887	11.77	15
1_KEGG_pwy	ko00600	674	1078	660	440	474	930	0.000510366	0.000692008	0.000519891	0.000354321	0.000437991	0.00108414	0.0225913	0.026306	0.0228011	0.0188234	0.0209282	0.0329263	0.02385	0.5755	12.34	16
1_KEGG_pwy	ko00364	1094	1519	949	722	760	246	0.000828398	0.000975102	0.00074754	0.000581409	0.000702265	0.000286772	0.0287819	0.0312266	0.0273412	0.0241124	0.0265003	0.0169343	0.02368	0.5714	12.92	17
1_KEGG_pwy	ko04919	124	393	328	133	72	11	9.38952e-05	0.000252281	0.00025837	0.000107102	6.65303e-05	1.28231e-05	0.00968995	0.0158834	0.0160739	0.010349	0.00815661	0.00358094	0.02368	0.5714	13.49	18
1_KEGG_pwy	ko00511	931	1263	819	559	663	1094	0.000704971	0.000810767	0.000645137	0.000450149	0.000612634	0.00127532	0.0265513	0.028474	0.0253995	0.0212167	0.0247514	0.0357116	0.02329	0.5622	14.05	19
1_KEGG_pwy	ko05133	306	492	170	201	310	529	0.000231709	0.000315833	0.000133911	0.00016186	0.00028645	0.000616677	0.015222	0.0177717	0.011572	0.0127224	0.0169248	0.024833	0.02285	0.5515	14.6	20
1_KEGG_pwy	ko05132	158	221	101	90	92	445	0.000119641	0.000141868	7.9559e-05	7.24748e-05	8.5011e-05	0.000518754	0.010938	0.0119108	0.00891959	0.00851321	0.00922014	0.0227762	0.02254	0.5439	15.14	21
1_KEGG_pwy	ko04214	535	805	350	327	390	702	0.000405112	0.000516759	0.0002757	0.000263325	0.000360373	0.00081835	0.0201274	0.0227323	0.0166042	0.0162273	0.0189835	0.0286068	0.02236	0.5397	15.68	22
1_KEGG_pwy	ko00633	379	548	998	897	631	564	0.000286986	0.000351782	0.000786138	0.000722332	0.000583065	0.000657478	0.0169407	0.0187558	0.0280381	0.0268762	0.0241467	0.0256413	0.02229	0.538	16.22	23
1_KEGG_pwy	ko00360	7602	8953	6269	5939	5517	3506	0.00575638	0.00574726	0.00493817	0.00478253	0.00509789	0.00408709	0.0758708	0.0758107	0.0702721	0.0691558	0.0713995	0.0639303	0.02216	0.5348	16.76	24
1_KEGG_pwy	ko00071	7510	9378	5854	5527	5143	3873	0.00568672	0.00602009	0.00461127	0.00445076	0.0047523	0.00451491	0.0754103	0.0775892	0.0679063	0.066714	0.0689369	0.0671931	0.0219	0.5286	17.29	25
1_KEGG_pwy	ko03440	6684	7663	7440	7468	6075	5689	0.00506126	0.00491916	0.00586058	0.0060138	0.0056135	0.0066319	0.0711425	0.0701368	0.0765545	0.0775487	0.0749233	0.0814365	0.0212	0.5117	17.8	26
1_KEGG_pwy	ko04932	460	799	270	209	391	473	0.000348321	0.000512908	0.000212682	0.000168303	0.000361297	0.000551395	0.0186634	0.0226475	0.0145836	0.0129731	0.0190078	0.0234818	0.02116	0.5106	18.31	27
1_KEGG_pwy	ko05012	469	835	300	232	401	502	0.000355136	0.000536017	0.000236314	0.000186824	0.000370537	0.000585202	0.0188451	0.0231521	0.0153725	0.0136684	0.0192493	0.0241909	0.02096	0.5058	18.81	28
1_KEGG_pwy	ko00860	7557	8185	8687	8567	6718	5179	0.00572231	0.00525426	0.00684286	0.0068988	0.00620765	0.00603737	0.0756459	0.0724862	0.0827216	0.083059	0.0787886	0.0777005	0.02059	0.497	19.31	29
1_KEGG_pwy	ko00623	1072	1498	912	724	773	303	0.000811739	0.000961622	0.000718394	0.000583019	0.000714277	0.000353219	0.028491	0.03101	0.0268029	0.0241458	0.026726	0.0187941	0.02034	0.491	19.8	30
1_KEGG_pwy	ko03070	6079	8179	5472	5877	5786	5020	0.00460314	0.0052504	0.00431037	0.0047326	0.00534645	0.00585202	0.0678464	0.0724597	0.0656534	0.0687939	0.0731194	0.0764985	0.02024	0.4886	20.29	31
1_KEGG_pwy	ko00643	2147	2675	1797	1641	1322	783	0.00162575	0.00171718	0.00141552	0.00132146	0.00122157	0.000912775	0.0403206	0.0414389	0.0376234	0.0363519	0.034951	0.0302122	0.02016	0.4864	20.78	32
1_KEGG_pwy	ko00624	440	725	226	163	243	109	0.000333177	0.000465404	0.000178023	0.00013126	0.00022454	0.000127066	0.0182531	0.0215732	0.0133425	0.0114569	0.0149847	0.0112723	0.02012	0.4857	21.26	33
1_KEGG_pwy	ko00650	10517	12466	8461	7957	7466	6400	0.00796368	0.00800239	0.00666484	0.00640758	0.00689883	0.00746074	0.0892394	0.0894561	0.0816385	0.0800473	0.0830592	0.0863756	0.02006	0.4842	21.75	34
1_KEGG_pwy	ko00550	7207	8268	7980	7997	6721	4270	0.00545728	0.00530754	0.00628595	0.00643979	0.00621042	0.00497771	0.0738734	0.0728528	0.079284	0.0802483	0.0788062	0.0705529	0.01995	0.4815	22.23	35
1_KEGG_pwy	ko00380	6454	8246	5467	5005	4766	3317	0.00488709	0.00529341	0.00430643	0.0040304	0.00440394	0.00386676	0.0699078	0.0727558	0.0656234	0.0634855	0.0663622	0.0621833	0.01995	0.4815	22.71	36
1_KEGG_pwy	ko01230	37797	43516	38994	38190	31600	26892	0.0286206	0.0279345	0.0307161	0.0307535	0.0291994	0.0313491	0.169176	0.167136	0.17526	0.175367	0.170878	0.177057	0.01987	0.4797	23.19	37
1_KEGG_pwy	ko00906	349	536	670	597	561	668	0.00026427	0.000344078	0.000527768	0.000480749	0.000518382	0.000778715	0.0162564	0.0185493	0.0229732	0.021926	0.022768	0.0279055	0.01985	0.479	23.67	38
1_KEGG_pwy	ko03410	5897	6803	5867	5949	5147	2761	0.00446532	0.0043671	0.00462151	0.00479058	0.004756	0.00321861	0.0668231	0.066084	0.0679817	0.069214	0.0689637	0.0567328	0.01984	0.4788	24.15	39
1_KEGG_pwy	ko00280	11632	13763	10357	9975	8960	5836	0.00880798	0.00883498	0.00815834	0.00803262	0.00827933	0.00680326	0.0938508	0.0939946	0.0903235	0.0896249	0.0909908	0.0824819	0.01946	0.4697	24.62	40
1_KEGG_pwy	ko00980	1589	2464	1170	994	1021	784	0.00120322	0.00158173	0.000921624	0.000800444	0.000943437	0.00091394	0.0346875	0.039771	0.0303583	0.0282921	0.0307154	0.0302314	0.01944	0.4691	25.09	41
1_KEGG_pwy	ko01130	76654	88035	76107	74213	62665	47369	0.0580439	0.0565129	0.0599505	0.0597619	0.0579045	0.05522	0.240923	0.237724	0.244848	0.244462	0.240634	0.234989	0.01916	0.4625	25.55	42
1_KEGG_pwy	ko01120	73475	84908	68997	65792	56083	43911	0.0556367	0.0545056	0.0543498	0.0529807	0.0518225	0.0511888	0.235874	0.233464	0.23313	0.230175	0.227646	0.226249	0.0188	0.4538	26	43
1_KEGG_pwy	ko00410	4692	6129	3792	3719	3546	2366	0.00355287	0.00393443	0.00298701	0.00299482	0.00327662	0.00275814	0.059606	0.0627251	0.0546535	0.0547249	0.0572418	0.052518	0.01872	0.4519	26.45	44
1_KEGG_pwy	ko00984	568	756	559	500	352	95	0.000430101	0.000485304	0.000440332	0.000402638	0.000325259	0.000110745	0.0207389	0.0220296	0.0209841	0.0200658	0.018035	0.0105236	0.01841	0.4443	26.9	45
1_KEGG_pwy	ko05010	898	1220	724	674	775	996	0.000679983	0.000783163	0.000570304	0.000542756	0.000716125	0.00116108	0.0260765	0.0279851	0.023881	0.0232971	0.0267605	0.0340746	0.01838	0.4435	27.34	46
1_KEGG_pwy	ko02060	679	858	393	528	720	656	0.000514152	0.000550782	0.000309571	0.000425185	0.000665303	0.000764726	0.0226749	0.0234687	0.0175946	0.02062	0.0257935	0.0276537	0.0183	0.4417	27.78	47
1_KEGG_pwy	ko04626	677	909	536	557	578	872	0.000512638	0.000583521	0.000422214	0.000448538	0.000534091	0.00101653	0.0226415	0.0241562	0.0205478	0.0211787	0.0231104	0.031883	0.01816	0.4383	28.22	48
1_KEGG_pwy	ko05225	604	1275	425	394	519	349	0.000457361	0.00081847	0.000334778	0.000317279	0.000479573	0.000406843	0.021386	0.0286089	0.0182969	0.0178123	0.0218992	0.0201704	0.01804	0.4353	28.66	49
1_KEGG_pwy	ko00562	2756	3285	2936	2703	2187	1115	0.0020869	0.00210876	0.00231273	0.00217666	0.00202086	0.0012998	0.0456826	0.0459213	0.0480908	0.0466547	0.044954	0.0360527	0.01802	0.4349	29.09	50
1_KEGG_pwy	ko00982	1781	2666	1362	1192	1189	889	0.00134861	0.0017114	0.00107287	0.000959888	0.00109867	0.00103634	0.0367234	0.0413691	0.0327546	0.0309821	0.0331463	0.0321923	0.01802	0.4348	29.53	51
1_KEGG_pwy	ko05204	999	1824	831	771	808	454	0.000756462	0.00117089	0.000654589	0.000620867	0.000746618	0.000529246	0.0275039	0.0342183	0.0255849	0.0249172	0.0273243	0.0230053	0.01792	0.4325	29.96	52
1_KEGG_pwy	ko00630	15419	16886	14856	14391	11632	8328	0.0116756	0.0108398	0.0117023	0.0115887	0.0107483	0.00970829	0.108054	0.104114	0.108177	0.107651	0.103674	0.0985306	0.01782	0.4302	30.39	53
1_KEGG_pwy	ko03430	5165	6491	5883	5979	5126	4505	0.00391104	0.00416681	0.00463412	0.00481474	0.00473659	0.00525166	0.0625383	0.0645509	0.0680743	0.0693883	0.0688229	0.0724683	0.0178	0.4296	30.82	54
1_KEGG_pwy	ko01110	91717	106705	92761	90729	77597	60880	0.0694499	0.0684979	0.073069	0.0730618	0.0717022	0.0709703	0.263533	0.261721	0.270313	0.2703	0.267773	0.266402	0.0177	0.4272	31.25	55
1_KEGG_pwy	ko00270	9027	11075	8657	8946	8394	7264	0.00683542	0.00710945	0.00681923	0.00720399	0.00775633	0.00846794	0.0826766	0.0843176	0.0825786	0.0848764	0.08807	0.0920214	0.01756	0.4239	31.67	56
1_KEGG_pwy	ko00523	2665	2987	3110	3166	2203	1456	0.00201799	0.00191747	0.00244979	0.0025495	0.00203564	0.00169732	0.044922	0.0437889	0.0494953	0.0504926	0.0451181	0.0411985	0.01753	0.423	32.09	57
1_KEGG_pwy	ko01212	11271	13851	9992	9408	8750	6227	0.00853462	0.00889147	0.00787083	0.00757603	0.00808528	0.00725906	0.092383	0.0942946	0.0887177	0.0870404	0.0899182	0.0852001	0.01718	0.4146	32.51	58
1_KEGG_pwy	ko00920	5409	6950	4973	5113	4131	4409	0.0040958	0.00446146	0.0039173	0.00411737	0.00381718	0.00513975	0.0639984	0.0667942	0.0625883	0.0641668	0.0617833	0.071692	0.01711	0.4128	32.92	59
1_KEGG_pwy	ko00903	1823	2535	1313	1189	1155	920	0.00138041	0.00162731	0.00103427	0.000957473	0.00106726	0.00107248	0.0371539	0.0403399	0.03216	0.0309431	0.0326689	0.0327488	0.01697	0.4095	33.33	60
1_KEGG_pwy	ko01059	526	489	392	380	307	59	0.000398297	0.000313907	0.000308783	0.000306005	0.000283678	6.87787e-05	0.0199574	0.0177174	0.0175722	0.017493	0.0168427	0.00829329	0.01677	0.4048	33.73	61
1_KEGG_pwy	ko00625	2981	3427	2396	2034	1731	1389	0.00225727	0.00219992	0.00188736	0.00163793	0.0015995	0.00161921	0.0475108	0.0469033	0.0434438	0.0404714	0.0399938	0.0402394	0.01659	0.4003	34.13	62
1_KEGG_pwy	ko01057	328	431	417	353	244	47	0.000248368	0.000276675	0.000328476	0.000284262	0.000225464	5.47898e-05	0.0157597	0.0166335	0.0181239	0.0168601	0.0150155	0.00740201	0.0165	0.3982	34.53	63
1_KEGG_pwy	ko04973	101	115	54	44	81	233	7.64792e-05	7.38228e-05	4.25365e-05	3.54321e-05	7.48466e-05	0.000271617	0.00874524	0.00859202	0.006522	0.00595249	0.00865139	0.0164808	0.01633	0.394	34.93	64
1_KEGG_pwy	ko01100	203558	238762	201719	198115	171717	134912	0.154138	0.15327	0.158897	0.159537	0.158672	0.157272	0.392604	0.391497	0.398618	0.399421	0.398337	0.396576	0.01627	0.3926	35.32	65
1_KEGG_pwy	ko03050	442	499	383	420	286	56	0.000334691	0.000320327	0.000301694	0.000338216	0.000264273	6.52815e-05	0.0182946	0.0178977	0.0173693	0.0183906	0.0162565	0.00807969	0.016	0.3861	35.71	66
1_KEGG_pwy	ko00281	1977	2490	1487	1360	1228	867	0.00149702	0.00159842	0.00117133	0.00109517	0.00113471	0.0010107	0.0386914	0.0399803	0.0342247	0.0330934	0.0336855	0.0317915	0.01595	0.385	36.09	67
1_KEGG_pwy	ko00565	392	600	583	424	262	136	0.00029683	0.000385162	0.000459237	0.000341437	0.000242097	0.000158541	0.0172288	0.0196256	0.0214298	0.018478	0.0155595	0.0125913	0.01583	0.382	36.47	68
1_KEGG_pwy	ko00622	802	903	538	440	379	242	0.00060729	0.000579669	0.00042379	0.000354321	0.000350208	0.000282109	0.0246433	0.0240763	0.0205861	0.0188234	0.0187139	0.0167961	0.01565	0.3776	36.85	69
1_KEGG_pwy	ko05200	1257	2110	1021	1039	1074	967	0.000951825	0.00135449	0.000804255	0.000836681	0.000992411	0.00112727	0.0308517	0.0368034	0.0283594	0.0289254	0.0315026	0.0335749	0.01555	0.3754	37.23	70
1_KEGG_pwy	ko05168	291	427	131	104	163	213	0.000220351	0.000274107	0.00010319	8.37487e-05	0.000150617	0.000248303	0.0148442	0.0165562	0.0101583	0.00915143	0.0122726	0.0157576	0.01547	0.3733	37.6	71
1_KEGG_pwy	ko04260	154	298	116	96	200	246	0.000116612	0.000191297	9.13747e-05	7.73065e-05	0.000184807	0.000286772	0.0107987	0.013831	0.00955901	0.00879241	0.0135944	0.0169343	0.01547	0.3733	37.97	72
1_KEGG_pwy	ko02026	3499	4104	2884	3070	2966	2808	0.00264951	0.00263451	0.00227176	0.0024722	0.00274068	0.0032734	0.0514734	0.0513275	0.047663	0.0497212	0.0523515	0.0572136	0.01534	0.3702	38.34	73
1_KEGG_pwy	ko04918	120	218	147	159	202	301	9.08663e-05	0.000139942	0.000115794	0.000128039	0.000186655	0.000350888	0.00953238	0.0118297	0.0107608	0.0113154	0.0136622	0.018732	0.01517	0.366	38.71	74
1_KEGG_pwy	ko01501	3756	4647	3271	3382	3498	2958	0.00284412	0.00298308	0.00257661	0.00272344	0.00323227	0.00344826	0.0533303	0.0546176	0.0507603	0.0521866	0.056853	0.0587219	0.01513	0.3652	39.07	75
1_KEGG_pwy	ko01055	1265	1292	1277	1252	927	447	0.000957883	0.000829383	0.00100591	0.0010082	0.000856578	0.000521086	0.0309497	0.028799	0.0317161	0.0317522	0.0292674	0.0228273	0.01513	0.3651	39.44	76
1_KEGG_pwy	ko05206	139	293	275	366	287	305	0.000105254	0.000188088	0.000216621	0.000294731	0.000265197	0.000355551	0.0102593	0.0137145	0.0147181	0.0171677	0.0162849	0.0188561	0.01506	0.3636	39.8	77
1_KEGG_pwy	ko04612	43	107	30	57	81	162	3.25604e-05	6.86873e-05	2.36314e-05	4.59007e-05	7.48466e-05	0.00018885	0.00570618	0.00828778	0.00486121	0.00677501	0.00865139	0.0137423	0.01504	0.3631	40.17	78
1_KEGG_pwy	ko04659	42	102	28	53	72	162	3.18032e-05	6.54776e-05	2.2056e-05	4.26796e-05	6.65303e-05	0.00018885	0.00563943	0.00809182	0.00469638	0.00653296	0.00815661	0.0137423	0.01493	0.3604	40.53	79
1_KEGG_pwy	ko04915	43	107	30	57	75	164	3.25604e-05	6.86873e-05	2.36314e-05	4.59007e-05	6.93024e-05	0.000191181	0.00570618	0.00828778	0.00486121	0.00677501	0.00832481	0.0138268	0.01489	0.3595	40.89	80
1_KEGG_pwy	ko05161	266	391	122	96	145	196	0.00020142	0.000250997	9.6101e-05	7.73065e-05	0.000133985	0.000228485	0.0141923	0.0158429	0.00980311	0.00879241	0.0115752	0.0151157	0.01476	0.3562	41.24	81
1_KEGG_pwy	ko05418	1763	2681	1536	1606	1608	1500	0.00133498	0.00172103	0.00120993	0.00129327	0.00148584	0.00174861	0.0365374	0.0414853	0.034784	0.0359621	0.0385467	0.0418164	0.01474	0.3557	41.6	82
1_KEGG_pwy	ko00140	237	366	147	149	169	299	0.000179461	0.000234949	0.000115794	0.000119986	0.000156161	0.000348556	0.0133963	0.015328	0.0107608	0.0109538	0.0124965	0.0186697	0.01471	0.3549	41.95	83
1_KEGG_pwy	ko01040	3043	3810	2681	2297	2212	1505	0.00230422	0.00244578	0.00211186	0.00184972	0.00204396	0.00175444	0.0480023	0.0494548	0.045955	0.0430083	0.0452102	0.041886	0.01468	0.3543	42.31	84
1_KEGG_pwy	ko04113	1264	1586	929	894	806	482	0.000957125	0.00101811	0.000731785	0.000719916	0.00074477	0.000561887	0.0309374	0.0319079	0.0270515	0.0268313	0.0272905	0.0237042	0.01468	0.3542	42.66	85
1_KEGG_pwy	ko00621	354	548	214	145	155	159	0.000268056	0.000351782	0.000168571	0.000116765	0.000143225	0.000185353	0.0163724	0.0187558	0.0129835	0.0108058	0.0119677	0.0136144	0.01466	0.3539	43.01	86
1_KEGG_pwy	ko05120	128	251	204	255	147	305	9.69241e-05	0.000161126	0.000160693	0.000205345	0.000135833	0.000355551	0.009845	0.0126936	0.0126765	0.0143299	0.0116547	0.0188561	0.01459	0.352	43.37	87
1_KEGG_pwy	ko04621	907	1127	817	899	783	1084	0.000686798	0.000723463	0.000643561	0.000723943	0.000723517	0.00126366	0.0262068	0.0268973	0.0253685	0.0269062	0.0268983	0.035548	0.01458	0.3518	43.72	88
1_KEGG_pwy	ko00626	1019	1415	791	647	551	551	0.000771607	0.000908341	0.000623081	0.000521013	0.000509142	0.000642323	0.0277778	0.0301387	0.0249616	0.0228257	0.0225642	0.0253441	0.01453	0.3506	44.07	89
1_KEGG_pwy	ko05215	44	116	36	60	81	164	3.33177e-05	7.44647e-05	2.83577e-05	4.83165e-05	7.48466e-05	0.000191181	0.00577215	0.00862929	0.00532519	0.00695101	0.00865139	0.0138268	0.01451	0.3503	44.42	90
1_KEGG_pwy	ko04914	45	105	34	52	77	163	3.40749e-05	6.74034e-05	2.67822e-05	4.18743e-05	7.11505e-05	0.000190016	0.00583737	0.00820996	0.00517516	0.00647104	0.00843508	0.0137846	0.01445	0.3487	44.77	91
1_KEGG_pwy	ko00430	1834	2316	1451	1365	1467	1422	0.00138874	0.00148673	0.00114297	0.0010992	0.00135556	0.00165768	0.0372658	0.0385581	0.0338079	0.0331542	0.0368179	0.0407146	0.01442	0.348	45.12	92
1_KEGG_pwy	ko05416	247	352	117	85	137	194	0.000187033	0.000225962	9.21624e-05	6.84484e-05	0.000126592	0.000226154	0.013676	0.015032	0.00960013	0.00827336	0.0112513	0.0150384	0.01442	0.348	45.46	93
1_KEGG_pwy	ko05210	248	354	118	87	139	195	0.00018779	0.000227246	9.29501e-05	7.0059e-05	0.000128441	0.000227319	0.0137037	0.0150747	0.00964106	0.00837012	0.0113332	0.0150771	0.01433	0.3458	45.81	94
1_KEGG_pwy	ko00970	10348	12408	11008	10813	9232	6384	0.00783571	0.00796516	0.00867114	0.00870744	0.00853067	0.00744209	0.0885195	0.0892477	0.093119	0.0933137	0.0923616	0.0862675	0.01432	0.3455	46.16	95
1_KEGG_pwy	ko04115	249	363	118	93	142	198	0.000188548	0.000233023	9.29501e-05	7.48906e-05	0.000131213	0.000230817	0.0137313	0.0152651	0.00964106	0.00865394	0.0114548	0.0151926	0.01427	0.3443	46.5	96
1_KEGG_pwy	ko04215	249	353	118	89	138	195	0.000188548	0.000226604	9.29501e-05	7.16695e-05	0.000127516	0.000227319	0.0137313	0.0150534	0.00964106	0.00846579	0.0112923	0.0150771	0.0142	0.3426	46.84	97
1_KEGG_pwy	ko00640	12083	13698	10595	10155	8971	6564	0.00914948	0.00879325	0.00834582	0.00817757	0.0082895	0.00765192	0.0956529	0.0937724	0.0913555	0.0904299	0.0910467	0.0874752	0.01405	0.3391	47.18	98
1_KEGG_pwy	ko04122	4393	4873	4650	4740	3641	2544	0.00332647	0.00312816	0.00366287	0.00381701	0.0033644	0.00296564	0.0576755	0.05593	0.0605216	0.0617819	0.0580035	0.0544577	0.01393	0.3362	47.52	99
1_KEGG_pwy	ko00710	5276	5709	5568	5868	4736	3685	0.00399509	0.00366482	0.00438599	0.00472536	0.00437622	0.00429575	0.0632067	0.0605377	0.0662268	0.0687412	0.066153	0.065542	0.01387	0.3348	47.85	100
1_KEGG_pwy	ko05016	1048	1445	806	874	1033	889	0.000793566	0.000927599	0.000634897	0.000703811	0.000954526	0.00103634	0.0281703	0.0304565	0.0251972	0.0265294	0.0308954	0.0321923	0.01383	0.3338	48.19	101
1_KEGG_pwy	ko00240	15417	17717	14626	15174	13586	11030	0.0116741	0.0113732	0.0115211	0.0122193	0.0125539	0.0128581	0.108047	0.106645	0.107336	0.110541	0.112044	0.113394	0.01381	0.3333	48.52	102
1_KEGG_pwy	ko05145	271	416	150	115	157	210	0.000205206	0.000267046	0.000118157	9.26067e-05	0.000145073	0.000244805	0.014325	0.0163415	0.01087	0.00962324	0.0120446	0.0156463	0.01377	0.3323	48.85	103
1_KEGG_pwy	ko05150	188	282	274	180	138	31	0.000142357	0.000181026	0.000215833	0.00014495	0.000127516	3.61379e-05	0.0119314	0.0134546	0.0146913	0.0120395	0.0112923	0.00601148	0.01374	0.3315	49.18	104
1_KEGG_pwy	ko00910	4970	5137	4656	4752	3618	3594	0.00376338	0.00329763	0.00366759	0.00382667	0.00334315	0.00418967	0.0613464	0.057425	0.0605606	0.0618601	0.05782	0.0647277	0.01354	0.3269	49.51	105
1_KEGG_pwy	ko04370	14	10	38	87	40	1	1.06011e-05	6.41937e-06	2.99331e-05	7.0059e-05	3.69613e-05	1.16574e-06	0.00325593	0.00253365	0.00547111	0.00837012	0.00607958	0.00107969	0.01354	0.3267	49.84	106
1_KEGG_pwy	ko00480	3783	5159	3466	3401	3681	2763	0.00286456	0.00331175	0.00273021	0.00273874	0.00340136	0.00322094	0.0535216	0.0575478	0.0522514	0.052333	0.0583212	0.0567533	0.0135	0.3258	50.16	107
1_KEGG_pwy	ko00190	18607	20928	18304	18181	15839	11258	0.0140896	0.0134345	0.0144183	0.0146407	0.0146358	0.0131239	0.1187	0.115907	0.120076	0.120999	0.120978	0.11456	0.01338	0.3229	50.49	108
1_KEGG_pwy	ko04913	16	13	43	91	37	1	1.21155e-05	8.34518e-06	3.38717e-05	7.32801e-05	3.41892e-05	1.16574e-06	0.00348073	0.0028888	0.00581994	0.00856038	0.00584715	0.00107969	0.01335	0.3222	50.81	109
1_KEGG_pwy	ko00510	598	719	663	708	570	208	0.000452817	0.000461553	0.000522254	0.000570135	0.000526699	0.000242474	0.0212795	0.0214838	0.0228529	0.0238775	0.0229499	0.0155716	0.01317	0.3178	51.13	110
1_KEGG_pwy	ko00620	14197	16160	12860	12427	10700	9746	0.0107502	0.0103737	0.01013	0.0100072	0.00988715	0.0113613	0.103683	0.101851	0.100648	0.100036	0.0994341	0.106589	0.01316	0.3176	51.44	111
1_KEGG_pwy	ko00400	6958	8450	7928	7660	6233	5056	0.00526873	0.00542437	0.00624499	0.00616841	0.00575949	0.00589398	0.072586	0.0736503	0.0790252	0.0785392	0.0758913	0.0767723	0.01309	0.316	51.76	112
1_KEGG_pwy	ko04212	2599	2869	2661	2743	2395	1391	0.00196801	0.00184172	0.0020961	0.00220887	0.00221306	0.00162154	0.0443623	0.0429152	0.0457832	0.0469986	0.0470431	0.0402684	0.01305	0.3149	52.07	113
1_KEGG_pwy	ko04657	60	121	73	149	113	165	4.54332e-05	7.76744e-05	5.7503e-05	0.000119986	0.000104416	0.000192347	0.00674041	0.00881331	0.00758308	0.0109538	0.0102184	0.0138689	0.01295	0.3126	52.39	114
1_KEGG_pwy	ko00670	4371	4991	4416	4785	4104	3373	0.00330981	0.00320391	0.00347854	0.00385324	0.00379223	0.00393204	0.0575309	0.0566031	0.0589792	0.0620745	0.0615811	0.062706	0.01281	0.3091	52.7	115
1_KEGG_pwy	ko03320	2996	3601	2544	2626	2213	1417	0.00226863	0.00231162	0.00200394	0.00211465	0.00204488	0.00165185	0.0476301	0.0480793	0.0447654	0.0459854	0.0452204	0.040643	0.01277	0.3082	53	116
1_KEGG_pwy	ko00965	472	543	483	505	450	126	0.000357408	0.000348572	0.000380465	0.000406664	0.000415815	0.000146883	0.0189052	0.0186701	0.0195055	0.0201659	0.0203915	0.0121195	0.01276	0.3081	53.31	117
1_KEGG_pwy	ko00591	36	109	84	46	52	142	2.72599e-05	6.99711e-05	6.61679e-05	3.70427e-05	4.80497e-05	0.000165535	0.0052211	0.00836488	0.00813436	0.00608627	0.00693179	0.012866	0.01271	0.3067	53.62	118
1_KEGG_pwy	ko00333	3034	3529	2746	2404	2081	1474	0.0022974	0.0022654	0.00216306	0.00193588	0.00192291	0.0017183	0.0479312	0.0475962	0.0465087	0.0439987	0.043851	0.0414524	0.01266	0.3055	53.92	119
1_KEGG_pwy	ko00521	4371	4834	4614	4514	3470	2509	0.00330981	0.00310312	0.00363451	0.00363501	0.00320639	0.00292484	0.0575309	0.0557057	0.0602869	0.0602911	0.056625	0.0540818	0.01255	0.3029	54.23	120
1_KEGG_pwy	ko01524	1552	2122	1125	1229	1308	1016	0.0011752	0.00136219	0.000886177	0.000989684	0.00120863	0.00118439	0.0342813	0.0369079	0.0297687	0.0314592	0.0347654	0.034415	0.01254	0.3027	54.53	121
1_KEGG_pwy	ko05140	20	20	45	94	40	2	1.51444e-05	1.28387e-05	3.54471e-05	7.56959e-05	3.69613e-05	2.33148e-06	0.00389158	0.00358312	0.00595375	0.00870034	0.00607958	0.00152692	0.01248	0.3011	54.83	122
1_KEGG_pwy	ko00590	94	166	113	168	98	220	7.11786e-05	0.000106562	8.90116e-05	0.000135286	9.05552e-05	0.000256463	0.00843674	0.0103229	0.00943459	0.0116313	0.00951605	0.0160145	0.01244	0.3003	55.13	123
1_KEGG_pwy	ko03015	151	142	44	98	61	15	0.00011434	9.11551e-05	3.46594e-05	7.8917e-05	5.6366e-05	1.74861e-05	0.010693	0.00954752	0.00588722	0.00888352	0.00750773	0.00418164	0.01233	0.2976	55.43	124
1_KEGG_pwy	ko00053	2380	2939	1857	1716	1614	1350	0.00180218	0.00188665	0.00146278	0.00138185	0.00149139	0.00157375	0.0424521	0.0434356	0.0382463	0.0371733	0.0386185	0.0396705	0.01232	0.2973	55.73	125
1_KEGG_pwy	ko05020	176	216	179	263	274	67	0.000133271	0.000138658	0.000141001	0.000211787	0.000253185	7.81046e-05	0.0115443	0.0117753	0.0118744	0.0145529	0.0159118	0.00883768	0.01221	0.2948	56.02	126
1_KEGG_pwy	ko04614	405	569	374	377	468	149	0.000306674	0.000365262	0.000294605	0.000303589	0.000432447	0.000173695	0.0175121	0.0191118	0.0171641	0.0174238	0.0207954	0.0131794	0.01207	0.2914	56.31	127
1_KEGG_pwy	ko00350	4505	5633	4000	3914	3429	2385	0.00341127	0.00361603	0.00315085	0.00315185	0.00316851	0.00278029	0.0584061	0.0601334	0.0561324	0.0561413	0.0562895	0.0527285	0.01205	0.2908	56.6	128
1_KEGG_pwy	ko04064	19	23	48	94	41	3	1.43872e-05	1.47646e-05	3.78102e-05	7.56959e-05	3.78853e-05	3.49722e-06	0.00379304	0.00384247	0.006149	0.00870034	0.00615511	0.00187009	0.01196	0.2887	56.89	129
1_KEGG_pwy	ko00720	12594	13803	11421	11284	9890	8765	0.00953642	0.00886066	0.00899647	0.00908673	0.00913868	0.0102177	0.0976546	0.0941311	0.0948497	0.0953243	0.0955965	0.101083	0.01192	0.2878	57.18	130
1_KEGG_pwy	ko00520	12360	15071	12933	13219	11201	8567	0.00935923	0.00967463	0.0101875	0.0106449	0.0103501	0.0099869	0.0967431	0.0983597	0.100933	0.103174	0.101735	0.0999345	0.01187	0.2864	57.47	131
1_KEGG_pwy	ko04923	33	21	52	97	45	4	2.49882e-05	1.34807e-05	4.09611e-05	7.81117e-05	4.15815e-05	4.66296e-06	0.00499882	0.0036716	0.00640008	0.00883808	0.00644837	0.00215939	0.01184	0.2857	57.75	132
1_KEGG_pwy	ko05410	202	206	131	185	206	38	0.000152958	0.000132239	0.00010319	0.000148976	0.000190351	4.42981e-05	0.0123676	0.0114995	0.0101583	0.0122056	0.0137968	0.00665568	0.01182	0.2853	58.04	133
1_KEGG_pwy	ko04916	93	80	113	152	81	13	7.04214e-05	5.1355e-05	8.90116e-05	0.000122402	7.48466e-05	1.51546e-05	0.00839175	0.00716624	0.00943459	0.0110635	0.00865139	0.00389289	0.01179	0.2846	58.32	134
1_KEGG_pwy	ko00500	7911	9227	8739	8044	6452	5545	0.00599036	0.00592315	0.00688382	0.00647764	0.00596186	0.00646403	0.0773974	0.076962	0.0829688	0.0804838	0.0772131	0.0803992	0.01176	0.2838	58.61	135
1_KEGG_pwy	ko04016	1208	1074	1211	1353	1179	867	0.000914721	0.00068944	0.00095392	0.00108954	0.00108943	0.0010107	0.0302444	0.0262572	0.0308856	0.0330081	0.0330066	0.0317915	0.01173	0.2832	58.89	136
1_KEGG_pwy	ko00830	935	1196	778	620	520	494	0.000708	0.000767757	0.000612841	0.000499271	0.000480497	0.000575876	0.0266083	0.0277084	0.0247556	0.0223444	0.0219202	0.0239974	0.01163	0.2807	59.17	137
1_KEGG_pwy	ko00310	5133	6308	4430	4101	3854	3209	0.00388681	0.00404934	0.00348957	0.00330243	0.00356122	0.00374086	0.0623443	0.0636344	0.0590726	0.0574668	0.059676	0.0611626	0.01155	0.2787	59.45	138
1_KEGG_pwy	ko04979	19	43	29	31	51	101	1.43872e-05	2.76033e-05	2.28437e-05	2.49635e-05	4.71257e-05	0.00011774	0.00379304	0.00525388	0.00477951	0.00499635	0.00686481	0.0108508	0.01148	0.2771	59.73	139
1_KEGG_pwy	ko04210	353	464	167	208	238	239	0.000267298	0.000297859	0.000131548	0.000167497	0.00021992	0.000278612	0.0163493	0.0172586	0.0114694	0.0129421	0.0148297	0.0166917	0.01145	0.2763	60	140
1_KEGG_pwy	ko00603	292	409	262	136	152	220	0.000221108	0.000262552	0.000206381	0.000109517	0.000140453	0.000256463	0.0148697	0.0162035	0.014366	0.0104651	0.0118513	0.0160145	0.01143	0.276	60.28	141
1_KEGG_pwy	ko00010	12760	14225	12237	11874	9827	8907	0.00966212	0.00913156	0.00963924	0.00956184	0.00908047	0.0103832	0.0982961	0.0955592	0.0981796	0.0977847	0.0952915	0.101898	0.01142	0.2756	60.55	142
1_KEGG_pwy	ko04924	170	166	112	152	177	29	0.000128727	0.000106562	8.82238e-05	0.000122402	0.000163554	3.38065e-05	0.0113458	0.0103229	0.00939276	0.0110635	0.0127888	0.00581433	0.01139	0.2749	60.83	143
1_KEGG_pwy	ko00514	143	132	157	120	129	14	0.000108282	8.47357e-05	0.000123671	9.66331e-05	0.0001192	1.63204e-05	0.0104059	0.0092052	0.0111207	0.00983021	0.0109179	0.00403985	0.0113	0.2727	61.1	144
1_KEGG_pwy	ko04112	5465	7039	5927	5509	5273	3528	0.0041382	0.0045186	0.00466877	0.00443626	0.00487242	0.00411273	0.0643289	0.0672205	0.0683284	0.0666053	0.0698027	0.0641306	0.01124	0.2713	61.37	145
1_KEGG_pwy	ko04668	30	41	53	100	47	4	2.27166e-05	2.63194e-05	4.17488e-05	8.05276e-05	4.34295e-05	4.66296e-06	0.00476619	0.00513025	0.00646133	0.00897371	0.00659011	0.00215939	0.01123	0.2711	61.64	146
1_KEGG_pwy	ko04011	89	113	231	209	183	129	6.73925e-05	7.25389e-05	0.000181962	0.000168303	0.000169098	0.00015038	0.0082093	0.00851698	0.0134893	0.0129731	0.0130038	0.012263	0.01111	0.2681	61.91	147
1_KEGG_pwy	ko01052	101	143	107	173	122	21	7.64792e-05	9.1797e-05	8.42853e-05	0.000139313	0.000112732	2.44805e-05	0.00874524	0.00958108	0.0091807	0.0118031	0.0106175	0.00494778	0.01107	0.2672	62.18	148
1_KEGG_pwy	ko05169	76	154	27	17	24	18	5.75487e-05	9.88583e-05	2.12682e-05	1.36897e-05	2.21768e-05	2.09833e-05	0.00758608	0.00994275	0.00461175	0.00369996	0.00470922	0.00458076	0.01102	0.266	62.44	149
1_KEGG_pwy	ko00311	708	724	570	489	630	283	0.000536111	0.000464762	0.000448996	0.00039378	0.00058214	0.000329905	0.0231541	0.0215584	0.0211895	0.0198439	0.0241276	0.0181633	0.01101	0.2658	62.71	150
1_KEGG_pwy	ko00525	1629	1695	1679	1703	1181	852	0.00123351	0.00108808	0.00132257	0.00137138	0.00109128	0.000993211	0.0351214	0.0329861	0.0363672	0.0370322	0.0330346	0.0315152	0.01093	0.2639	62.97	151
1_KEGG_pwy	ko00230	22833	26066	22005	22766	19595	14981	0.0172896	0.0167327	0.0173336	0.0183329	0.0181064	0.017464	0.13149	0.129355	0.131657	0.135399	0.13456	0.132151	0.01093	0.2638	63.24	152
1_KEGG_pwy	ko00680	10633	11589	10266	9878	7989	7188	0.00805152	0.00743941	0.00808666	0.00795451	0.0073821	0.00837934	0.0897302	0.086252	0.0899259	0.0891881	0.0859191	0.0915387	0.01086	0.2622	63.5	153
1_KEGG_pwy	ko00330	7700	9405	6667	6540	6263	5061	0.00583059	0.00603742	0.00525168	0.0052665	0.00578722	0.00589981	0.0763583	0.0777008	0.0724685	0.0725707	0.0760738	0.0768102	0.01075	0.2594	63.76	154
1_KEGG_pwy	ko04141	1106	993	739	959	852	493	0.000837485	0.000637444	0.00058212	0.000772259	0.000787276	0.00057471	0.0289393	0.0252476	0.0241272	0.0277896	0.0280584	0.0239731	0.01075	0.2594	64.02	155
1_KEGG_pwy	ko00515	140	130	155	118	125	16	0.000106011	8.34518e-05	0.000122096	9.50225e-05	0.000115504	1.86518e-05	0.0102962	0.0091352	0.0110497	0.00974795	0.0107473	0.00431878	0.01073	0.2589	64.28	156
1_KEGG_pwy	ko05166	50	99	37	37	65	111	3.7861e-05	6.35518e-05	2.91454e-05	2.97952e-05	6.00621e-05	0.000129397	0.00615313	0.00797194	0.00539865	0.0054585	0.00774998	0.0113753	0.01072	0.2587	64.54	157
1_KEGG_pwy	ko00791	174	408	338	370	239	271	0.000131756	0.00026191	0.000266247	0.000297952	0.000220844	0.000315916	0.0114785	0.0161836	0.0163171	0.0172613	0.0148608	0.017774	0.01065	0.257	64.79	158
1_KEGG_pwy	ko00365	112	154	47	56	37	16	8.48086e-05	9.88583e-05	3.70225e-05	4.50954e-05	3.41892e-05	1.86518e-05	0.00920916	0.00994275	0.00608461	0.00671531	0.00584715	0.00431878	0.01064	0.2567	65.05	159
1_KEGG_pwy	ko03018	4921	5697	4989	4999	4541	3718	0.00372628	0.00365712	0.0039299	0.00402557	0.00419603	0.00433422	0.0610432	0.0604741	0.0626889	0.0634474	0.0647768	0.0658348	0.01062	0.2563	65.31	160
1_KEGG_pwy	ko00522	37	25	41	72	46	2	2.80171e-05	1.60484e-05	3.22962e-05	5.79798e-05	4.25055e-05	2.33148e-06	0.00529312	0.00400605	0.00568298	0.00761445	0.00651962	0.00152692	0.01053	0.2542	65.56	161
1_KEGG_pwy	ko00340	5498	6364	5941	5912	4547	3741	0.00416319	0.00408529	0.0046798	0.00476079	0.00420158	0.00436103	0.0645228	0.0639163	0.0684091	0.0689985	0.0648196	0.0660381	0.01051	0.2536	65.81	162
1_KEGG_pwy	ko00072	1836	2493	1641	1427	1436	1041	0.00139026	0.00160035	0.00129264	0.00114913	0.00132691	0.00121354	0.0372861	0.0400044	0.0359533	0.0338988	0.0364268	0.0348358	0.01049	0.2533	66.07	163
1_KEGG_pwy	ko00790	6800	7993	6495	6834	6134	5018	0.00514909	0.005131	0.0051162	0.00550325	0.00566802	0.00584968	0.0717572	0.071631	0.0715276	0.0741839	0.0752862	0.0764832	0.01047	0.2528	66.32	164
1_KEGG_pwy	ko03020	1999	2146	1581	1650	1424	901	0.00151368	0.0013776	0.00124537	0.0013287	0.00131582	0.00105033	0.0389061	0.037116	0.0352899	0.0364514	0.0362743	0.0324088	0.01047	0.2528	66.57	165
1_KEGG_pwy	ko00020	10221	10960	9343	9314	8045	6951	0.00773954	0.00703563	0.0073596	0.00750034	0.00743384	0.00810306	0.0879747	0.0838787	0.0857881	0.0866045	0.0862197	0.090017	0.01031	0.2489	66.82	166
1_KEGG_pwy	ko01200	40023	43681	37630	36964	31670	25425	0.0303062	0.0280405	0.0296416	0.0297662	0.0292641	0.0296389	0.174087	0.167453	0.172167	0.172529	0.171068	0.17216	0.01026	0.2475	67.07	167
1_KEGG_pwy	ko04211	499	503	577	598	555	467	0.000377853	0.000322894	0.00045451	0.000481555	0.000512838	0.000544401	0.0194384	0.0179693	0.0213192	0.0219444	0.0226459	0.0233324	0.01014	0.2448	67.31	168
1_KEGG_pwy	ko04080	36	44	32	40	55	105	2.72599e-05	2.82452e-05	2.52068e-05	3.2211e-05	5.08218e-05	0.000122403	0.0052211	0.00531462	0.00502064	0.00567548	0.00712894	0.0110636	0.009974	0.2407	67.55	169
1_KEGG_pwy	ko03420	3941	4617	4208	4357	3569	2546	0.0029842	0.00296382	0.0033147	0.00350859	0.00329787	0.00296797	0.0546279	0.054441	0.0575734	0.0592333	0.0574271	0.0544791	0.009892	0.2388	67.79	170
1_KEGG_pwy	ko04068	664	715	815	861	737	533	0.000502794	0.000458985	0.000641986	0.000693342	0.000681012	0.00062134	0.0224231	0.0214239	0.0253374	0.0263314	0.0260962	0.0249267	0.009842	0.2375	68.03	171
1_KEGG_pwy	ko00232	89	112	68	71	87	6	6.73925e-05	7.1897e-05	5.35645e-05	5.71746e-05	8.03908e-05	6.99444e-06	0.0082093	0.00847921	0.00731878	0.00756139	0.00896609	0.0026447	0.009818	0.237	68.27	172
1_KEGG_pwy	ko03030	5443	6402	5733	5848	4855	4017	0.00412155	0.00410968	0.00451596	0.00470925	0.00448618	0.00468278	0.0641993	0.0641068	0.0672009	0.068624	0.0669789	0.0684308	0.009727	0.2348	68.5	173
1_KEGG_pwy	ko00730	3745	4255	3939	3871	3398	2282	0.00283579	0.00273144	0.0031028	0.00311722	0.00313986	0.00266022	0.0532521	0.0522632	0.0557028	0.0558321	0.0560345	0.0515773	0.00972	0.2346	68.74	174
1_KEGG_pwy	ko04726	608	631	511	581	509	216	0.000460389	0.000405062	0.000402521	0.000467865	0.000470333	0.0002518	0.0214567	0.0201262	0.0200629	0.0216302	0.0216872	0.0158682	0.009651	0.2329	68.97	175
1_KEGG_pwy	ko00750	2051	2558	2524	2276	1929	1395	0.00155306	0.00164208	0.00198819	0.00183281	0.00178246	0.00162621	0.0394088	0.0405225	0.0445891	0.0428113	0.0422192	0.0403263	0.009626	0.2323	69.2	176
1_KEGG_pwy	ko01523	1400	1702	1420	1536	1341	1232	0.00106011	0.00109258	0.00111855	0.0012369	0.00123913	0.00143619	0.0325593	0.0330542	0.0334448	0.0351696	0.0352012	0.0378971	0.009568	0.2309	69.43	177
1_KEGG_pwy	ko00660	3660	4198	3450	3105	2409	2214	0.00277142	0.00269485	0.00271761	0.00250038	0.00222599	0.00258095	0.0526443	0.051912	0.0521307	0.0500038	0.0471804	0.050803	0.00954	0.2303	69.66	178
1_KEGG_pwy	ko04933	23	28	67	40	15	2	1.7416e-05	1.79742e-05	5.27768e-05	3.2211e-05	1.38605e-05	2.33148e-06	0.00417325	0.0042396	0.00726476	0.00567548	0.00372297	0.00152692	0.009517	0.2297	69.89	179
1_KEGG_pwy	ko03060	5559	6444	5575	5735	4921	3430	0.00420938	0.00413664	0.0043915	0.00461826	0.00454716	0.00399849	0.0648798	0.0643167	0.0662684	0.0679577	0.0674327	0.0632336	0.009429	0.2276	70.12	180
1_KEGG_pwy	ko01056	96	101	106	89	59	8	7.26931e-05	6.48356e-05	8.34976e-05	7.16695e-05	5.45179e-05	9.32592e-06	0.00852602	0.00805206	0.0091377	0.00846579	0.00738363	0.00305384	0.009418	0.2273	70.35	181
1_KEGG_pwy	ko04917	278	308	329	331	235	99	0.000210507	0.000197717	0.000259158	0.000266546	0.000217148	0.000115408	0.0145089	0.0140612	0.0160984	0.0163262	0.0147359	0.0107428	0.009414	0.2272	70.58	182
1_KEGG_pwy	ko00195	3294	3686	3144	3195	2917	2498	0.00249428	0.00236618	0.00247657	0.00257286	0.0026954	0.00291202	0.0499428	0.0486434	0.0497651	0.0507233	0.0519173	0.0539631	0.009276	0.2239	70.8	183
1_KEGG_pwy	ko04728	618	648	486	515	492	219	0.000467962	0.000415975	0.000382828	0.000414717	0.000454624	0.000255297	0.0216324	0.0203955	0.019566	0.0203646	0.0213219	0.015978	0.009224	0.2226	71.02	184
1_KEGG_pwy	ko00472	187	300	122	135	168	175	0.0001416	0.000192581	9.6101e-05	0.000108712	0.000155237	0.000204005	0.0118996	0.0138774	0.00980311	0.0104265	0.0124594	0.014283	0.009143	0.2207	71.24	185
1_KEGG_pwy	ko04724	1262	1180	1188	1173	922	603	0.000955611	0.000757486	0.000935803	0.000944588	0.000851958	0.000702941	0.030913	0.0275225	0.0305909	0.0307342	0.0291883	0.026513	0.00906	0.2187	71.46	186
1_KEGG_pwy	ko04976	170	168	61	59	59	44	0.000128727	0.000107845	4.80505e-05	4.75113e-05	5.45179e-05	5.12926e-05	0.0113458	0.0103849	0.00693185	0.00689284	0.00738363	0.00716188	0.008993	0.217	71.68	187
1_KEGG_pwy	ko05167	269	365	154	176	177	197	0.000203692	0.000234307	0.000121308	0.000141728	0.000163554	0.000229651	0.0142721	0.0153071	0.011014	0.011905	0.0127888	0.0151542	0.008972	0.2165	71.9	188
1_KEGG_pwy	ko02025	5169	5965	4394	4309	3667	3152	0.00391407	0.00382915	0.00346121	0.00346993	0.00338843	0.00367441	0.0625625	0.0618802	0.0588321	0.0589061	0.0582102	0.0606169	0.008937	0.2157	72.11	189
1_KEGG_pwy	ko01051	893	1131	966	968	699	451	0.000676197	0.000726031	0.000760931	0.000779507	0.000645899	0.000525749	0.0260038	0.026945	0.027585	0.0279196	0.0254145	0.0229292	0.008902	0.2149	72.33	190
1_KEGG_pwy	ko00940	1004	1330	1111	843	724	762	0.000760248	0.000853776	0.000875149	0.000678847	0.000669	0.000888294	0.0275726	0.0292195	0.0295829	0.0260547	0.025865	0.0298043	0.00876	0.2114	72.54	191
1_KEGG_pwy	ko00261	3030	3236	3079	3161	2501	1878	0.00229438	0.00207731	0.00242537	0.00254548	0.00231101	0.00218926	0.0478996	0.0455775	0.049248	0.0504527	0.0480729	0.0467895	0.00875	0.2112	72.75	192
1_KEGG_pwy	ko05222	268	377	159	187	178	197	0.000202935	0.00024201	0.000125246	0.000150587	0.000164478	0.000229651	0.0142455	0.0155567	0.0111914	0.0122714	0.0128249	0.0151542	0.008749	0.2111	72.96	193
1_KEGG_pwy	ko00440	507	779	517	505	517	507	0.00038391	0.000500069	0.000407248	0.000406664	0.000477725	0.00059103	0.0195936	0.0223622	0.0201804	0.0201659	0.0218569	0.0243111	0.008742	0.211	73.17	194
1_KEGG_pwy	ko05030	593	620	472	491	474	215	0.000449031	0.000398001	0.000371801	0.00039539	0.000437991	0.000250634	0.0211904	0.01995	0.0192821	0.0198844	0.0209282	0.0158314	0.008737	0.2109	73.38	195
1_KEGG_pwy	ko04138	191	195	104	134	200	148	0.000144629	0.000125178	8.19221e-05	0.000107907	0.000184807	0.00017253	0.0120262	0.0111883	0.00905109	0.0103878	0.0135944	0.0131351	0.008731	0.2107	73.59	196
1_KEGG_pwy	ko00564	5252	6652	5262	5240	5049	3745	0.00397692	0.00427017	0.00414495	0.00421964	0.00466544	0.0043657	0.0630628	0.0653465	0.0643813	0.0649588	0.068304	0.0660734	0.008682	0.2095	73.8	197
1_KEGG_pwy	ko00250	10293	11750	10305	10414	8834	7085	0.00779406	0.00754276	0.00811738	0.00838614	0.0081629	0.00825927	0.088284	0.0868491	0.0900965	0.0915759	0.0903488	0.0908805	0.008667	0.2092	74.01	198
1_KEGG_pwy	ko05031	598	629	477	498	476	218	0.000452817	0.000403778	0.000375739	0.000401027	0.000439839	0.000254131	0.0212795	0.0200942	0.019384	0.0200257	0.0209724	0.0159415	0.008661	0.209	74.22	199
1_KEGG_pwy	ko01210	9456	11089	9779	9119	7568	6576	0.00716027	0.00711844	0.00770304	0.00734331	0.00699308	0.00766591	0.0846184	0.0843709	0.087767	0.0856931	0.0836246	0.0875552	0.008601	0.2076	74.43	200
1_KEGG_pwy	ko00950	1249	1443	1175	1255	1216	681	0.000945767	0.000926315	0.000925563	0.00101062	0.00112362	0.000793869	0.0307533	0.0304354	0.0304231	0.0317903	0.0335205	0.0281757	0.008547	0.2063	74.63	201
1_KEGG_pwy	ko00220	6014	6810	6074	5922	5109	4357	0.00455392	0.00437159	0.00478457	0.00476884	0.00472088	0.00507913	0.0674827	0.066118	0.0691706	0.0690568	0.0687087	0.071268	0.008534	0.206	74.84	202
1_KEGG_pwy	ko04926	33	44	73	50	21	6	2.49882e-05	2.82452e-05	5.7503e-05	4.02638e-05	1.94047e-05	6.99444e-06	0.00499882	0.00531462	0.00758308	0.00634537	0.00440507	0.0026447	0.008474	0.2045	75.04	203
1_KEGG_pwy	ko04213	2312	2704	2089	2190	1985	1217	0.00175069	0.0017358	0.00164553	0.00176355	0.0018342	0.00141871	0.0418413	0.0416629	0.0405652	0.0419947	0.0428276	0.0376657	0.008318	0.2008	75.24	204
1_KEGG_pwy	ko00945	175	193	244	238	142	77	0.000132513	0.000123894	0.000192202	0.000191656	0.000131213	8.9762e-05	0.0115114	0.0111308	0.0138637	0.013844	0.0114548	0.00947428	0.008284	0.1999	75.44	205
1_KEGG_pwy	ko01053	259	283	324	373	307	165	0.00019612	0.000181668	0.000255219	0.000300368	0.000283678	0.000192347	0.0140043	0.0134784	0.0159756	0.0173311	0.0168427	0.0138689	0.008269	0.1996	75.64	206
1_KEGG_pwy	ko00941	176	194	244	238	143	77	0.000133271	0.000124536	0.000192202	0.000191656	0.000132137	8.9762e-05	0.0115443	0.0111596	0.0138637	0.013844	0.0114951	0.00947428	0.008258	0.1993	75.84	207
1_KEGG_pwy	ko00901	309	350	277	288	304	106	0.000233981	0.000224678	0.000218196	0.000231919	0.000280906	0.000123568	0.0152964	0.0149893	0.0147715	0.0152289	0.0167602	0.0111161	0.008249	0.1991	76.04	208
1_KEGG_pwy	ko05134	2331	2522	1876	1919	1693	1184	0.00176508	0.00161897	0.00147775	0.00154532	0.00156439	0.00138024	0.0420128	0.0402364	0.0384415	0.0393106	0.0395523	0.0371515	0.008215	0.1983	76.24	209
1_KEGG_pwy	ko05034	604	640	483	496	486	233	0.000457361	0.00041084	0.000380465	0.000399417	0.00044908	0.000271617	0.021386	0.0202692	0.0195055	0.0199854	0.0211915	0.0164808	0.008205	0.198	76.44	210
1_KEGG_pwy	ko05142	272	323	200	242	350	159	0.000205964	0.000207346	0.000157543	0.000194877	0.000323411	0.000185353	0.0143514	0.0143995	0.0125516	0.0139598	0.0179836	0.0136144	0.008199	0.1979	76.64	211
1_KEGG_pwy	ko00471	1521	1586	1614	1665	1347	1037	0.00115173	0.00101811	0.00127137	0.00134078	0.00124467	0.00120887	0.0339372	0.0319079	0.0356563	0.0366167	0.0352799	0.0347688	0.007991	0.1929	76.83	212
1_KEGG_pwy	ko00642	695	649	462	485	400	280	0.000526268	0.000416617	0.000363923	0.000390559	0.000369613	0.000326407	0.0229405	0.0204112	0.0190768	0.0197626	0.0192253	0.0180667	0.00793	0.1914	77.02	213
1_KEGG_pwy	ko01062	114	272	238	197	219	162	8.6323e-05	0.000174607	0.000187476	0.000158639	0.000202363	0.00018885	0.00929102	0.0132139	0.0136922	0.0125952	0.0142254	0.0137423	0.007842	0.1893	77.21	214
1_KEGG_pwy	ko00780	4426	5404	4551	4028	3431	2682	0.00335145	0.00346903	0.00358488	0.00324365	0.00317036	0.00312652	0.0578917	0.0588985	0.0598739	0.056953	0.0563059	0.0559153	0.007823	0.1888	77.4	215
1_KEGG_pwy	ko00260	12093	14334	12044	12160	10521	8461	0.00915706	0.00920153	0.00948721	0.00979215	0.00972175	0.00986333	0.0956925	0.0959246	0.0974023	0.0989553	0.0985989	0.0993143	0.007783	0.1878	77.59	216
1_KEGG_pwy	ko00300	5602	6462	5949	5709	4867	3875	0.00424194	0.0041482	0.0046861	0.00459732	0.00449727	0.00451724	0.0651302	0.0644065	0.0684551	0.0678035	0.0670617	0.0672104	0.00778	0.1878	77.77	217
1_KEGG_pwy	ko01054	114	182	109	117	126	163	8.6323e-05	0.000116833	8.58607e-05	9.42172e-05	0.000116428	0.000190016	0.00929102	0.0108089	0.00926611	0.00970656	0.0107902	0.0137846	0.007756	0.1872	77.96	218
1_KEGG_pwy	ko05164	300	429	197	234	247	224	0.000227166	0.000275391	0.000155179	0.000188434	0.000228236	0.000261126	0.015072	0.0165949	0.0124571	0.0137271	0.0151075	0.0161594	0.00769	0.1856	78.15	219
1_KEGG_pwy	ko00040	3636	4325	3576	3002	2729	2283	0.00275325	0.00277638	0.00281686	0.00241744	0.00252168	0.00266139	0.0524714	0.0526913	0.0530741	0.0491674	0.0502164	0.0515886	0.007643	0.1845	78.33	220
1_KEGG_pwy	ko03460	37	80	15	15	18	7	2.80171e-05	5.1355e-05	1.18157e-05	1.20791e-05	1.66326e-05	8.16018e-06	0.00529312	0.00716624	0.0034374	0.0034755	0.00407831	0.0028566	0.007578	0.1829	78.51	221
1_KEGG_pwy	ko05143	164	291	159	153	224	169	0.000124184	0.000186804	0.000125246	0.000123207	0.000206983	0.00019701	0.0111438	0.0136676	0.0111914	0.0110999	0.0143869	0.014036	0.007566	0.1826	78.7	222
1_KEGG_pwy	ko00450	4616	5208	4498	4652	3950	2824	0.00349533	0.00334321	0.00354313	0.00374614	0.00364993	0.00329205	0.0591213	0.0578205	0.0595242	0.0612057	0.0604146	0.0573764	0.007498	0.181	78.88	223
1_KEGG_pwy	ko00052	5184	6246	5693	5226	4503	3469	0.00392543	0.00400954	0.00448445	0.00420837	0.00416092	0.00404395	0.0626532	0.0633209	0.066966	0.0648719	0.0645052	0.0635921	0.007452	0.1799	79.06	224
1_KEGG_pwy	ko00909	121	238	147	125	123	52	9.16236e-05	0.000152781	0.000115794	0.000100659	0.000113656	6.06185e-05	0.00957202	0.0123605	0.0107608	0.0100329	0.010661	0.00778579	0.007414	0.1789	79.24	225
1_KEGG_pwy	ko00513	173	250	117	89	132	96	0.000130999	0.000160484	9.21624e-05	7.16695e-05	0.000121972	0.000111911	0.0114455	0.0126682	0.00960013	0.00846579	0.0110441	0.0105788	0.007403	0.1787	79.42	226
1_KEGG_pwy	ko04940	755	794	748	733	623	342	0.000571701	0.000509698	0.000589209	0.000590267	0.000575672	0.000398683	0.0239103	0.0225765	0.0242736	0.0242954	0.0239932	0.0199671	0.007362	0.1777	79.59	227
1_KEGG_pwy	ko04714	1953	2665	1860	1836	1819	1467	0.00147885	0.00171076	0.00146515	0.00147849	0.00168082	0.00171014	0.0384558	0.0413614	0.0382772	0.0384511	0.0409977	0.0413539	0.007314	0.1765	79.77	228
1_KEGG_pwy	ko05230	2185	2527	2282	2110	1827	1222	0.00165452	0.00162218	0.00179756	0.00169913	0.00168821	0.00142453	0.0406758	0.0402762	0.0423977	0.0412205	0.0410878	0.037743	0.007289	0.1759	79.95	229
1_KEGG_pwy	ko04727	1260	1276	1269	1168	922	671	0.000954097	0.000819112	0.000999608	0.000940562	0.000851958	0.000782212	0.0308885	0.0286201	0.0316166	0.0306686	0.0291883	0.027968	0.007281	0.1757	80.12	230
1_KEGG_pwy	ko00460	2047	2546	1943	1765	1595	1493	0.00155003	0.00163437	0.00153053	0.00142131	0.00147383	0.00174045	0.0393704	0.0404274	0.0391219	0.0377003	0.0383905	0.0417187	0.00726	0.1752	80.3	231
1_KEGG_pwy	ko04921	37	51	56	101	46	19	2.80171e-05	3.27388e-05	4.41119e-05	8.13328e-05	4.25055e-05	2.21491e-05	0.00529312	0.00572178	0.00664168	0.00901847	0.00651962	0.00470628	0.007256	0.1751	80.47	232
1_KEGG_pwy	ko04978	203	111	143	180	169	107	0.000153716	7.1255e-05	0.000112643	0.00014495	0.000156161	0.000124734	0.0123982	0.00844127	0.0106133	0.0120395	0.0124965	0.0111684	0.007243	0.1748	80.65	233
1_KEGG_pwy	ko04014	64	60	54	80	88	21	4.8462e-05	3.85162e-05	4.25365e-05	6.4422e-05	8.13149e-05	2.44805e-05	0.00696147	0.00620614	0.006522	0.00802633	0.00901748	0.00494778	0.007201	0.1738	80.82	234
1_KEGG_pwy	ko00604	137	174	80	58	89	83	0.000103739	0.000111697	6.3017e-05	4.6706e-05	8.22389e-05	9.67564e-05	0.0101852	0.0105687	0.00793833	0.00683418	0.00906857	0.00983649	0.007185	0.1734	80.99	235
1_KEGG_pwy	ko04912	68	75	64	87	88	19	5.14909e-05	4.81453e-05	5.04136e-05	7.0059e-05	8.13149e-05	2.21491e-05	0.00717572	0.00693868	0.00710026	0.00837012	0.00901748	0.00470628	0.007118	0.1718	81.17	236
1_KEGG_pwy	ko01521	8	25	0	1	5	1	6.05776e-06	1.60484e-05	0	8.05276e-07	4.62016e-06	1.16574e-06	0.00246125	0.00400605	0	0.000897371	0.00214946	0.00107969	0.007061	0.1704	81.34	237
1_KEGG_pwy	ko05322	57	32	19	21	30	5	4.31615e-05	2.0542e-05	1.49665e-05	1.69108e-05	2.7721e-05	5.8287e-06	0.00656974	0.00453233	0.00386866	0.00411227	0.00526507	0.00241427	0.006969	0.1682	81.5	238
1_KEGG_pwy	ko00473	1133	1390	1178	1135	1108	936	0.00085793	0.000892293	0.000927926	0.000913988	0.00102383	0.00109113	0.0292904	0.0298713	0.0304619	0.0302322	0.0319973	0.0330323	0.006947	0.1677	81.67	239
1_KEGG_pwy	ko04922	2181	2579	2205	2195	1864	1224	0.0016515	0.00165556	0.00173691	0.00176758	0.0017224	0.00142687	0.0406386	0.0406885	0.0416762	0.0420426	0.0415018	0.0377739	0.006945	0.1676	81.84	240
1_KEGG_pwy	ko03022	100	214	152	112	103	56	7.5722e-05	0.000137375	0.000119732	9.01909e-05	9.51753e-05	6.52815e-05	0.00870184	0.0117207	0.0109422	0.00949689	0.00975579	0.00807969	0.0069	0.1665	82.01	241
1_KEGG_pwy	ko00290	5103	6062	5141	4753	3912	3512	0.00386409	0.00389142	0.00404963	0.00382747	0.00361482	0.00409408	0.0621618	0.0623813	0.0636367	0.0618666	0.0601233	0.063985	0.006815	0.1645	82.17	242
1_KEGG_pwy	ko04964	643	630	657	708	529	370	0.000486892	0.00040442	0.000517527	0.000570135	0.000488813	0.000431324	0.0220656	0.0201102	0.0227492	0.0238775	0.0221091	0.0207683	0.006804	0.1642	82.34	243
1_KEGG_pwy	ko04974	227	383	253	237	287	227	0.000171889	0.000245862	0.000199291	0.00019085	0.000265197	0.000264623	0.0131106	0.01568	0.0141171	0.0138149	0.0162849	0.0162672	0.0068	0.1641	82.5	244
1_KEGG_pwy	ko04151	191	337	267	285	231	235	0.000144629	0.000216333	0.000210319	0.000229504	0.000213452	0.000273949	0.0120262	0.0147083	0.0145024	0.0151494	0.01461	0.0165514	0.006772	0.1635	82.66	245
1_KEGG_pwy	ko04145	14	50	7	10	27	5	1.06011e-05	3.20969e-05	5.51399e-06	8.05276e-06	2.49489e-05	5.8287e-06	0.00325593	0.00566541	0.00234819	0.00283774	0.00499489	0.00241427	0.00677	0.1634	82.83	246
1_KEGG_pwy	ko04666	54	54	48	76	81	21	4.08899e-05	3.46646e-05	3.78102e-05	6.12009e-05	7.48466e-05	2.44805e-05	0.00639452	0.00588767	0.006149	0.0078231	0.00865139	0.00494778	0.00674	0.1627	82.99	247
1_KEGG_pwy	ko04530	17	35	9	1	9	3	1.28727e-05	2.24678e-05	7.08942e-06	8.05276e-07	8.31629e-06	3.49722e-06	0.00358786	0.00474002	0.0026626	0.000897371	0.0028838	0.00187009	0.006735	0.1625	83.15	248
1_KEGG_pwy	ko05160	20	34	2	6	11	3	1.51444e-05	2.18259e-05	1.57543e-06	4.83165e-06	1.01644e-05	3.49722e-06	0.00389158	0.00467182	0.00125516	0.0021981	0.00318816	0.00187009	0.006613	0.1596	83.31	249
1_KEGG_pwy	ko05152	1889	2194	1717	1752	1718	1098	0.00143039	0.00140841	0.0013525	0.00141084	0.00158749	0.00127998	0.0378205	0.0375288	0.0367764	0.0375612	0.0398433	0.0357768	0.006446	0.1556	83.47	250
1_KEGG_pwy	ko00405	958	1217	1115	1037	823	590	0.000725416	0.000781237	0.0008783	0.000835071	0.000760479	0.000687787	0.0269336	0.0279506	0.0296361	0.0288976	0.0275768	0.0262257	0.006408	0.1547	83.62	251
1_KEGG_pwy	ko04013	416	413	355	403	375	335	0.000315003	0.00026512	0.000279638	0.000324526	0.000346512	0.000390523	0.0177483	0.0162825	0.0167224	0.0180146	0.0186148	0.0197617	0.006399	0.1544	83.78	252
1_KEGG_pwy	ko00073	0	8	0	3	2	9	0	5.1355e-06	0	2.41583e-06	1.84807e-06	1.04917e-05	0	0.00226616	0	0.00155429	0.00135944	0.00323908	0.006365	0.1536	83.93	253
1_KEGG_pwy	ko05146	431	338	292	329	306	205	0.000326362	0.000216975	0.000230012	0.000264936	0.000282754	0.000238977	0.0180655	0.0147301	0.0151662	0.0162768	0.0168153	0.0154589	0.006149	0.1484	84.08	254
1_KEGG_pwy	ko04622	35	30	28	21	22	56	2.65027e-05	1.92581e-05	2.2056e-05	1.69108e-05	2.03287e-05	6.52815e-05	0.00514808	0.00438841	0.00469638	0.00411227	0.00450874	0.00807969	0.006131	0.148	84.23	255
1_KEGG_pwy	ko04070	1207	1371	1278	1262	1063	716	0.000913964	0.000880096	0.0010067	0.00101626	0.000982247	0.00083467	0.0302318	0.0296664	0.0317285	0.0318788	0.0313408	0.0288907	0.006102	0.1473	84.37	256
1_KEGG_pwy	ko04611	40	50	77	51	21	19	3.02888e-05	3.20969e-05	6.06539e-05	4.10691e-05	1.94047e-05	2.21491e-05	0.00550352	0.00566541	0.00778806	0.00640851	0.00440507	0.00470628	0.006095	0.1471	84.52	257
1_KEGG_pwy	ko03013	717	943	633	594	558	528	0.000542926	0.000605347	0.000498622	0.000478334	0.00051561	0.000615511	0.0233008	0.0246038	0.0223299	0.0218708	0.0227071	0.0248095	0.006064	0.1463	84.67	258
1_KEGG_pwy	ko05014	497	643	504	540	573	379	0.000376338	0.000412766	0.000397007	0.000434849	0.000529471	0.000441816	0.0193994	0.0203166	0.019925	0.020853	0.0230102	0.0210194	0.005995	0.1447	84.81	259
1_KEGG_pwy	ko00332	543	597	640	610	442	410	0.00041117	0.000383236	0.000504136	0.000491218	0.000408422	0.000477954	0.0202773	0.0195764	0.022453	0.0221634	0.0202095	0.0218621	0.005983	0.1444	84.96	260
1_KEGG_pwy	ko04144	67	73	57	80	92	28	5.07337e-05	4.68614e-05	4.48996e-05	6.4422e-05	8.5011e-05	3.26407e-05	0.00712276	0.00684554	0.00670072	0.00802633	0.00922014	0.00571321	0.005978	0.1443	85.1	261
1_KEGG_pwy	ko01502	2622	3061	2751	2560	2322	1630	0.00198543	0.00196497	0.002167	0.00206151	0.0021456	0.00190016	0.0445582	0.044328	0.046551	0.0454038	0.0463207	0.0435908	0.005935	0.1433	85.24	262
1_KEGG_pwy	ko05323	22	34	29	31	47	7	1.66588e-05	2.18259e-05	2.28437e-05	2.49635e-05	4.34295e-05	8.16018e-06	0.00408152	0.00467182	0.00477951	0.00499635	0.00659011	0.0028566	0.005904	0.1425	85.39	263
1_KEGG_pwy	ko00960	1230	1611	1327	1382	1256	901	0.00093138	0.00103416	0.0010453	0.00111289	0.00116058	0.00105033	0.0305185	0.0321584	0.032331	0.03336	0.0340674	0.0324088	0.005874	0.1418	85.53	264
1_KEGG_pwy	ko04110	25	37	18	7	12	3	1.89305e-05	2.37517e-05	1.41788e-05	5.63693e-06	1.10884e-05	3.49722e-06	0.00435092	0.00487357	0.00376548	0.00237422	0.00332992	0.00187009	0.005862	0.1415	85.67	265
1_KEGG_pwy	ko00401	1368	1668	1534	1518	1279	1053	0.00103588	0.00107075	0.00120835	0.00122241	0.00118184	0.00122752	0.032185	0.0327223	0.0347614	0.034963	0.0343779	0.035036	0.00585	0.1412	85.81	266
1_KEGG_pwy	ko04931	983	1252	1165	1111	888	670	0.000744347	0.000803705	0.000917686	0.000894661	0.000820541	0.000781046	0.0272827	0.0283497	0.0302933	0.0299109	0.0286451	0.0279472	0.005834	0.1408	85.95	267
1_KEGG_pwy	ko00944	74	95	107	82	45	31	5.60342e-05	6.0984e-05	8.42853e-05	6.60326e-05	4.15815e-05	3.61379e-05	0.0074856	0.00780923	0.0091807	0.00812604	0.00644837	0.00601148	0.005825	0.1406	86.09	268
1_KEGG_pwy	ko00062	7	40	20	14	31	20	5.30054e-06	2.56775e-05	1.57543e-05	1.12739e-05	2.8645e-05	2.33148e-05	0.00230229	0.0050673	0.00396916	0.00335766	0.0053521	0.00482854	0.005823	0.1405	86.23	269
1_KEGG_pwy	ko00404	79	183	83	81	92	49	5.98203e-05	0.000117474	6.53802e-05	6.52273e-05	8.5011e-05	5.71213e-05	0.00773436	0.0108386	0.0080858	0.00807634	0.00922014	0.00755786	0.0057	0.1376	86.37	270
1_KEGG_pwy	ko04146	2927	3614	2779	2823	2610	2109	0.00221638	0.00231996	0.00218905	0.00227329	0.00241172	0.00245855	0.0470785	0.048166	0.0467873	0.0476791	0.0491093	0.0495837	0.005645	0.1362	86.51	271
1_KEGG_pwy	ko00030	8768	9544	7845	7952	6741	5316	0.0066393	0.00612665	0.00617961	0.00640355	0.0062289	0.00619708	0.0814819	0.0782729	0.0786105	0.0800222	0.0789234	0.0787215	0.005616	0.1355	86.64	272
1_KEGG_pwy	ko04010	7	26	35	12	13	5	5.30054e-06	1.66904e-05	2.757e-05	9.66331e-06	1.20124e-05	5.8287e-06	0.00230229	0.00408538	0.00525071	0.00310859	0.00346589	0.00241427	0.005522	0.1333	86.77	273
1_KEGG_pwy	ko04930	364	415	377	380	350	325	0.000275628	0.000266404	0.000296968	0.000306005	0.000323411	0.000378866	0.016602	0.0163219	0.0172328	0.017493	0.0179836	0.0194645	0.005517	0.1332	86.91	274
1_KEGG_pwy	ko03008	486	738	551	553	437	311	0.000368009	0.00047375	0.00043403	0.000445317	0.000403802	0.000362545	0.0191836	0.0217658	0.0208334	0.0211025	0.0200948	0.0190406	0.005513	0.1331	87.04	275
1_KEGG_pwy	ko00051	6349	7105	6254	6130	5305	4321	0.00480759	0.00456096	0.00492636	0.00493634	0.00490199	0.00503716	0.0693368	0.0675349	0.070188	0.0702591	0.0700142	0.070973	0.005501	0.1328	87.17	276
1_KEGG_pwy	ko00770	6110	7434	6300	6111	5022	3957	0.00462661	0.00477216	0.00496259	0.00492104	0.00464049	0.00461283	0.0680192	0.0690808	0.0704457	0.0701501	0.0681212	0.0679178	0.00549	0.1325	87.31	277
1_KEGG_pwy	ko05162	22	49	16	13	13	4	1.66588e-05	3.14549e-05	1.26034e-05	1.04686e-05	1.20124e-05	4.66296e-06	0.00408152	0.00560847	0.00355013	0.00323552	0.00346589	0.00215939	0.005435	0.1312	87.44	278
1_KEGG_pwy	ko00363	34	44	18	9	11	8	2.57455e-05	2.82452e-05	1.41788e-05	7.24748e-06	1.01644e-05	9.32592e-06	0.005074	0.00531462	0.00376548	0.00269211	0.00318816	0.00305384	0.005409	0.1305	87.57	279
1_KEGG_pwy	ko04910	600	789	684	612	550	518	0.000454332	0.000506488	0.000538796	0.000492829	0.000508218	0.000603853	0.0213151	0.0225053	0.023212	0.0221997	0.0225437	0.0245734	0.005321	0.1284	87.7	280
1_KEGG_pwy	ko04142	729	894	603	562	606	470	0.000552013	0.000573892	0.000474991	0.000452565	0.000559964	0.000547898	0.023495	0.023956	0.0217943	0.0212736	0.0236636	0.0234072	0.005246	0.1266	87.82	281
1_KEGG_pwy	ko05165	400	484	440	483	411	336	0.000302888	0.000310698	0.000346594	0.000388948	0.000379777	0.000391689	0.0174037	0.0176266	0.018617	0.0197218	0.0194879	0.0197911	0.005233	0.1263	87.95	282
1_KEGG_pwy	ko05100	201	298	187	184	174	93	0.000152201	0.000191297	0.000147302	0.000148171	0.000160782	0.000108414	0.012337	0.013831	0.0121368	0.0121725	0.01268	0.0104122	0.005173	0.1248	88.07	283
1_KEGG_pwy	ko05340	249	387	313	232	260	223	0.000188548	0.00024843	0.000246554	0.000186824	0.000240248	0.00025996	0.0137313	0.0157617	0.015702	0.0136684	0.0155	0.0161233	0.005098	0.123	88.2	284
1_KEGG_pwy	ko05205	310	395	382	375	309	195	0.000234738	0.000253565	0.000300906	0.000301978	0.000285526	0.000227319	0.0153212	0.0159237	0.0173467	0.0173775	0.0168975	0.0150771	0.005093	0.1229	88.32	285
1_KEGG_pwy	ko00983	4064	4902	3970	3989	3691	2783	0.00307734	0.00314678	0.00312722	0.00321224	0.0034106	0.00324426	0.0554738	0.0560961	0.0559216	0.0566767	0.0584004	0.0569584	0.005022	0.1212	88.44	286
1_KEGG_pwy	ko03040	15	25	8	16	4	2	1.13583e-05	1.60484e-05	6.3017e-06	1.28844e-05	3.69613e-06	2.33148e-06	0.00337021	0.00400605	0.00251032	0.00358949	0.00192253	0.00152692	0.005004	0.1208	88.56	287
1_KEGG_pwy	ko04723	69	136	77	116	85	51	5.22481e-05	8.73034e-05	6.06539e-05	9.3412e-05	7.85428e-05	5.94528e-05	0.00722829	0.00934363	0.00778806	0.00966499	0.00886244	0.00771056	0.00498	0.1202	88.68	288
1_KEGG_pwy	ko04139	9	12	11	12	5	0	6.81498e-06	7.70325e-06	8.66484e-06	9.66331e-06	4.62016e-06	0	0.00261055	0.00277547	0.00294361	0.00310859	0.00214946	0	0.004972	0.12	88.8	289
1_KEGG_pwy	ko00592	609	582	467	453	371	289	0.000461147	0.000373607	0.000367862	0.00036479	0.000342816	0.000336899	0.0214743	0.0193289	0.0191797	0.0190995	0.0185153	0.0183548	0.004969	0.1199	88.92	290
1_KEGG_pwy	ko05212	5	8	1	1	7	0	3.7861e-06	5.1355e-06	7.87713e-07	8.05276e-07	6.46823e-06	0	0.00194579	0.00226616	0.000887532	0.000897371	0.00254327	0	0.00491	0.1185	89.04	291
1_KEGG_pwy	ko04217	2287	2328	2063	2111	1806	1407	0.00173176	0.00149443	0.00162505	0.00169994	0.0016688	0.0016402	0.0416144	0.0386579	0.0403119	0.0412303	0.040851	0.0404993	0.004889	0.118	89.16	292
1_KEGG_pwy	ko00196	23	34	21	18	15	39	1.7416e-05	2.18259e-05	1.6542e-05	1.4495e-05	1.38605e-05	4.54639e-05	0.00417325	0.00467182	0.00406718	0.00380722	0.00372297	0.00674269	0.004888	0.118	89.28	293
1_KEGG_pwy	ko00061	6848	8383	6593	6158	5636	4350	0.00518544	0.00538136	0.00519339	0.00495889	0.00520785	0.00507097	0.07201	0.0733577	0.0720652	0.0704194	0.0721654	0.0712107	0.004823	0.1164	89.39	294
1_KEGG_pwy	ko05211	335	346	380	383	300	243	0.000253669	0.00022211	0.000299331	0.000308421	0.00027721	0.000283275	0.015927	0.0149034	0.0173012	0.0175619	0.0166496	0.0168308	0.004814	0.1162	89.51	295
1_KEGG_pwy	ko05218	0	8	2	3	4	0	0	5.1355e-06	1.57543e-06	2.41583e-06	3.69613e-06	0	0	0.00226616	0.00125516	0.00155429	0.00192253	0	0.004768	0.1151	89.62	296
1_KEGG_pwy	ko00524	614	660	667	632	510	369	0.000464933	0.000423678	0.000525405	0.000508934	0.000471257	0.000430158	0.0215623	0.0205835	0.0229217	0.0225596	0.0217084	0.0207403	0.004745	0.1145	89.74	297
1_KEGG_pwy	ko04934	355	367	398	402	321	256	0.000268813	0.000235591	0.00031351	0.000323721	0.000296614	0.00029843	0.0163955	0.015349	0.0177062	0.0179922	0.0172225	0.0172751	0.004705	0.1136	89.85	298
1_KEGG_pwy	ko04150	11	31	4	4	6	3	8.32941e-06	1.99001e-05	3.15085e-06	3.2211e-06	5.5442e-06	3.49722e-06	0.00288607	0.00446095	0.00177506	0.00179474	0.00235461	0.00187009	0.004695	0.1133	89.97	299
1_KEGG_pwy	ko04024	96	98	84	94	91	34	7.26931e-05	6.29098e-05	6.61679e-05	7.56959e-05	8.4087e-05	3.96352e-05	0.00852602	0.00793157	0.00813436	0.00870034	0.00916989	0.00629565	0.004686	0.1131	90.08	300
1_KEGG_pwy	ko04320	6	10	16	24	15	4	4.54332e-06	6.41937e-06	1.26034e-05	1.93266e-05	1.38605e-05	4.66296e-06	0.00213151	0.00253365	0.00355013	0.0043962	0.00372297	0.00215939	0.004675	0.1128	90.19	301
1_KEGG_pwy	ko00121	56	84	54	35	29	46	4.24043e-05	5.39227e-05	4.25365e-05	2.81846e-05	2.67969e-05	5.36241e-05	0.00651186	0.00734321	0.006522	0.00530892	0.00517658	0.00732284	0.004629	0.1117	90.3	302
1_KEGG_pwy	ko05110	37	54	25	26	27	41	2.80171e-05	3.46646e-05	1.96928e-05	2.09372e-05	2.49489e-05	4.77954e-05	0.00529312	0.00588767	0.00443766	0.00457571	0.00499489	0.00691342	0.004561	0.1101	90.41	303
1_KEGG_pwy	ko00981	763	976	664	628	566	467	0.000577758	0.000626531	0.000523041	0.000505713	0.000523002	0.000544401	0.0240366	0.0250306	0.0228701	0.0224881	0.0228692	0.0233324	0.004561	0.1101	90.52	304
1_KEGG_pwy	ko00130	3923	4710	3879	3912	3522	2659	0.00297057	0.00302352	0.00305554	0.00315024	0.00325444	0.0030997	0.054503	0.0549866	0.0552769	0.056127	0.0570477	0.055675	0.004533	0.1094	90.63	305
1_KEGG_pwy	ko05202	14	19	13	11	22	2	1.06011e-05	1.21968e-05	1.02403e-05	8.85803e-06	2.03287e-05	2.33148e-06	0.00325593	0.00349239	0.00320004	0.00297624	0.00450874	0.00152692	0.004531	0.1094	90.74	306
1_KEGG_pwy	ko00253	74	100	79	65	48	26	5.60342e-05	6.41937e-05	6.22293e-05	5.23429e-05	4.43536e-05	3.03092e-05	0.0074856	0.0080121	0.00788856	0.00723484	0.00665985	0.00550538	0.00452	0.1091	90.85	307
1_KEGG_pwy	ko05223	1	6	0	0	4	0	7.5722e-07	3.85162e-06	0	0	3.69613e-06	0	0.000870184	0.00196256	0	0	0.00192253	0	0.004504	0.1087	90.96	308
1_KEGG_pwy	ko05231	207	205	145	139	152	138	0.000156744	0.000131597	0.000114218	0.000111933	0.000140453	0.000160872	0.0125198	0.0114716	0.0106873	0.0105799	0.0118513	0.0126835	0.004503	0.1087	91.07	309
1_KEGG_pwy	ko00943	43	76	42	43	31	14	3.25604e-05	4.87872e-05	3.30839e-05	3.46268e-05	2.8645e-05	1.63204e-05	0.00570618	0.00698478	0.00575186	0.00588446	0.0053521	0.00403985	0.004482	0.1082	91.18	310
1_KEGG_pwy	ko00120	110	180	85	84	91	64	8.32941e-05	0.000115549	6.69556e-05	6.76431e-05	8.4087e-05	7.46074e-05	0.00912656	0.0107494	0.00818264	0.00822455	0.00916989	0.00863756	0.004417	0.1066	91.28	311
1_KEGG_pwy	ko04662	5	9	0	4	6	1	3.7861e-06	5.77743e-06	0	3.2211e-06	5.5442e-06	1.16574e-06	0.00194579	0.00240363	0	0.00179474	0.00235461	0.00107969	0.004392	0.106	91.39	312
1_KEGG_pwy	ko00531	746	837	660	736	660	436	0.000564886	0.000537301	0.000519891	0.000592683	0.000609861	0.000508263	0.0237673	0.0231798	0.0228011	0.0243451	0.0246954	0.0225447	0.004383	0.1058	91.49	313
1_KEGG_pwy	ko04380	20	28	20	24	35	7	1.51444e-05	1.79742e-05	1.57543e-05	1.93266e-05	3.23411e-05	8.16018e-06	0.00389158	0.0042396	0.00396916	0.0043962	0.00568693	0.0028566	0.004372	0.1055	91.6	314
1_KEGG_pwy	ko05144	1	9	2	2	5	0	7.5722e-07	5.77743e-06	1.57543e-06	1.61055e-06	4.62016e-06	0	0.000870184	0.00240363	0.00125516	0.00126907	0.00214946	0	0.004348	0.1049	91.71	315
1_KEGG_pwy	ko05221	2	2	0	0	5	0	1.51444e-06	1.28387e-06	0	0	4.62016e-06	0	0.00123063	0.00113308	0	0	0.00214946	0	0.004268	0.103	91.81	316
1_KEGG_pwy	ko00331	22	10	17	12	16	3	1.66588e-05	6.41937e-06	1.33911e-05	9.66331e-06	1.47845e-05	3.49722e-06	0.00408152	0.00253365	0.00365939	0.00310859	0.00384506	0.00187009	0.004263	0.1029	91.91	317
1_KEGG_pwy	ko05412	4	5	1	7	1	0	3.02888e-06	3.20969e-06	7.87713e-07	5.63693e-06	9.24033e-07	0	0.00174037	0.00179156	0.000887532	0.00237422	0.000961266	0	0.00422	0.1018	92.01	318
1_KEGG_pwy	ko04012	1	3	4	6	5	0	7.5722e-07	1.92581e-06	3.15085e-06	4.83165e-06	4.62016e-06	0	0.000870184	0.00138774	0.00177506	0.0021981	0.00214946	0	0.004178	0.1008	92.11	319
1_KEGG_pwy	ko05219	66	79	76	74	76	75	4.99765e-05	5.0713e-05	5.98662e-05	5.95904e-05	7.02265e-05	8.74305e-05	0.00706941	0.00712131	0.00773732	0.00771948	0.00838012	0.00935043	0.00417	0.1006	92.21	320
1_KEGG_pwy	ko00740	2177	2642	2180	2281	1940	1497	0.00164847	0.001696	0.00171721	0.00183683	0.00179262	0.00174511	0.0406013	0.0411825	0.0414393	0.0428583	0.0423394	0.0417746	0.00414	0.09992	92.31	321
1_KEGG_pwy	ko04927	2	4	5	3	0	0	1.51444e-06	2.56775e-06	3.93856e-06	2.41583e-06	0	0	0.00123063	0.00160242	0.00198458	0.00155429	0	0	0.004131	0.09971	92.41	322
1_KEGG_pwy	ko04623	6	10	0	6	4	2	4.54332e-06	6.41937e-06	0	4.83165e-06	3.69613e-06	2.33148e-06	0.00213151	0.00253365	0	0.0021981	0.00192253	0.00152692	0.00409	0.09871	92.51	323
1_KEGG_pwy	ko04140	23	48	14	16	24	12	1.7416e-05	3.0813e-05	1.1028e-05	1.28844e-05	2.21768e-05	1.39889e-05	0.00417325	0.00555094	0.00332084	0.00358949	0.00470922	0.00374017	0.004088	0.09865	92.61	324
1_KEGG_pwy	ko04510	15	39	15	16	17	5	1.13583e-05	2.50355e-05	1.18157e-05	1.28844e-05	1.57086e-05	5.8287e-06	0.00337021	0.00500355	0.0034374	0.00358949	0.0039634	0.00241427	0.004071	0.09825	92.71	325
1_KEGG_pwy	ko04630	3	17	1	2	5	2	2.27166e-06	1.09129e-05	7.87713e-07	1.61055e-06	4.62016e-06	2.33148e-06	0.0015072	0.00330347	0.000887532	0.00126907	0.00214946	0.00152692	0.004029	0.09724	92.81	326
1_KEGG_pwy	ko05414	40	50	22	43	32	13	3.02888e-05	3.20969e-05	1.73297e-05	3.46268e-05	2.9569e-05	1.51546e-05	0.00550352	0.00566541	0.00416289	0.00588446	0.00543774	0.00389289	0.003993	0.09636	92.9	327
1_KEGG_pwy	ko04710	0	3	5	0	2	2	0	1.92581e-06	3.93856e-06	0	1.84807e-06	2.33148e-06	0	0.00138774	0.00198458	0	0.00135944	0.00152692	0.003992	0.09633	93	328
1_KEGG_pwy	ko00534	3	6	8	5	0	4	2.27166e-06	3.85162e-06	6.3017e-06	4.02638e-06	0	4.66296e-06	0.0015072	0.00196256	0.00251032	0.00200658	0	0.00215939	0.003989	0.09627	93.1	329
1_KEGG_pwy	ko00908	329	375	356	343	303	272	0.000249125	0.000240726	0.000280426	0.00027621	0.000279982	0.000317081	0.0157837	0.0155154	0.0167459	0.0166196	0.0167327	0.0178068	0.003962	0.09562	93.19	330
1_KEGG_pwy	ko05032	3	6	1	0	1	0	2.27166e-06	3.85162e-06	7.87713e-07	0	9.24033e-07	0	0.0015072	0.00196256	0.000887532	0	0.000961266	0	0.003947	0.09527	93.29	331
1_KEGG_pwy	ko04371	13	31	7	6	12	8	9.84385e-06	1.99001e-05	5.51399e-06	4.83165e-06	1.10884e-05	9.32592e-06	0.00313749	0.00446095	0.00234819	0.0021981	0.00332992	0.00305384	0.003924	0.09471	93.38	332
1_KEGG_pwy	ko04071	121	158	103	133	126	67	9.16236e-05	0.000101426	8.11344e-05	0.000107102	0.000116428	7.81046e-05	0.00957202	0.0100711	0.00900747	0.010349	0.0107902	0.00883768	0.00392	0.09462	93.48	333
1_KEGG_pwy	ko00402	5	3	1	2	0	0	3.7861e-06	1.92581e-06	7.87713e-07	1.61055e-06	0	0	0.00194579	0.00138774	0.000887532	0.00126907	0	0	0.003915	0.09448	93.57	334
1_KEGG_pwy	ko04218	10	19	4	2	7	6	7.5722e-06	1.21968e-05	3.15085e-06	1.61055e-06	6.46823e-06	6.99444e-06	0.00275176	0.00349239	0.00177506	0.00126907	0.00254327	0.0026447	0.003878	0.09358	93.66	335
1_KEGG_pwy	ko04664	2	3	0	1	4	0	1.51444e-06	1.92581e-06	0	8.05276e-07	3.69613e-06	0	0.00123063	0.00138774	0	0.000897371	0.00192253	0	0.003871	0.09343	93.76	336
1_KEGG_pwy	ko04020	26	62	34	35	24	33	1.96877e-05	3.98001e-05	2.67822e-05	2.81846e-05	2.21768e-05	3.84694e-05	0.00443708	0.00630873	0.00517516	0.00530892	0.00470922	0.00620237	0.003827	0.09236	93.85	337
1_KEGG_pwy	ko00902	14	16	9	4	2	5	1.06011e-05	1.0271e-05	7.08942e-06	3.2211e-06	1.84807e-06	5.8287e-06	0.00325593	0.00320484	0.0026626	0.00179474	0.00135944	0.00241427	0.003825	0.09232	93.94	338
1_KEGG_pwy	ko04961	2	5	0	2	2	5	1.51444e-06	3.20969e-06	0	1.61055e-06	1.84807e-06	5.8287e-06	0.00123063	0.00179156	0	0.00126907	0.00135944	0.00241427	0.003805	0.09182	94.03	339
1_KEGG_pwy	ko04962	25	39	22	13	29	12	1.89305e-05	2.50355e-05	1.73297e-05	1.04686e-05	2.67969e-05	1.39889e-05	0.00435092	0.00500355	0.00416289	0.00323552	0.00517658	0.00374017	0.003752	0.09055	94.12	340
1_KEGG_pwy	ko05203	438	570	409	393	381	332	0.000331662	0.000365904	0.000322175	0.000316473	0.000352056	0.000387026	0.0182116	0.0191286	0.0179492	0.0177897	0.0187632	0.019673	0.003707	0.08947	94.21	341
1_KEGG_pwy	ko00100	61	108	53	78	67	43	4.61904e-05	6.93292e-05	4.17488e-05	6.28115e-05	6.19102e-05	5.01268e-05	0.00679635	0.00832642	0.00646133	0.00792537	0.0078683	0.00708003	0.003701	0.08932	94.3	342
1_KEGG_pwy	ko04072	204	207	143	140	151	123	0.000154473	0.000132881	0.000112643	0.000112739	0.000139529	0.000143386	0.0124287	0.0115274	0.0106133	0.0106178	0.0118122	0.0119744	0.003688	0.08902	94.39	343
1_KEGG_pwy	ko04520	0	7	5	3	3	1	0	4.49356e-06	3.93856e-06	2.41583e-06	2.7721e-06	1.16574e-06	0	0.0021198	0.00198458	0.00155429	0.00166496	0.00107969	0.00368	0.08882	94.48	344
1_KEGG_pwy	ko04650	1	3	0	0	3	0	7.5722e-07	1.92581e-06	0	0	2.7721e-06	0	0.000870184	0.00138774	0	0	0.00166496	0	0.003659	0.08832	94.57	345
1_KEGG_pwy	ko04960	1	4	1	0	4	3	7.5722e-07	2.56775e-06	7.87713e-07	0	3.69613e-06	3.49722e-06	0.000870184	0.00160242	0.000887532	0	0.00192253	0.00187009	0.003659	0.08831	94.66	346
1_KEGG_pwy	ko04670	2	6	2	3	5	0	1.51444e-06	3.85162e-06	1.57543e-06	2.41583e-06	4.62016e-06	0	0.00123063	0.00196256	0.00125516	0.00155429	0.00214946	0	0.003634	0.0877	94.75	347
1_KEGG_pwy	ko05213	2	7	2	4	4	0	1.51444e-06	4.49356e-06	1.57543e-06	3.2211e-06	3.69613e-06	0	0.00123063	0.0021198	0.00125516	0.00179474	0.00192253	0	0.003626	0.08752	94.83	348
1_KEGG_pwy	ko04640	9	24	8	12	9	16	6.81498e-06	1.54065e-05	6.3017e-06	9.66331e-06	8.31629e-06	1.86518e-05	0.00261055	0.00392511	0.00251032	0.00310859	0.0028838	0.00431878	0.003623	0.08745	94.92	349
1_KEGG_pwy	ko04810	15	23	7	9	9	3	1.13583e-05	1.47646e-05	5.51399e-06	7.24748e-06	8.31629e-06	3.49722e-06	0.00337021	0.00384247	0.00234819	0.00269211	0.0028838	0.00187009	0.003594	0.08674	95.01	350
1_KEGG_pwy	ko04392	3	7	0	1	1	2	2.27166e-06	4.49356e-06	0	8.05276e-07	9.24033e-07	2.33148e-06	0.0015072	0.0021198	0	0.000897371	0.000961266	0.00152692	0.003573	0.08624	95.09	351
1_KEGG_pwy	ko04350	0	4	2	1	5	1	0	2.56775e-06	1.57543e-06	8.05276e-07	4.62016e-06	1.16574e-06	0	0.00160242	0.00125516	0.000897371	0.00214946	0.00107969	0.003572	0.08622	95.18	352
1_KEGG_pwy	ko05220	11	17	3	8	14	9	8.32941e-06	1.09129e-05	2.36314e-06	6.4422e-06	1.29365e-05	1.04917e-05	0.00288607	0.00330347	0.00153725	0.00253815	0.00359673	0.00323908	0.003556	0.08583	95.27	353
1_KEGG_pwy	ko00900	5119	6051	5198	4979	4349	3356	0.00387621	0.00388436	0.00409453	0.00400947	0.00401862	0.00391222	0.0622592	0.0623246	0.0639885	0.0633204	0.0633926	0.0625478	0.003464	0.0836	95.35	354
1_KEGG_pwy	ko04111	14	24	16	10	13	3	1.06011e-05	1.54065e-05	1.26034e-05	8.05276e-06	1.20124e-05	3.49722e-06	0.00325593	0.00392511	0.00355013	0.00283774	0.00346589	0.00187009	0.003463	0.08358	95.43	355
1_KEGG_pwy	ko04022	40	77	45	33	27	26	3.02888e-05	4.94292e-05	3.54471e-05	2.65741e-05	2.49489e-05	3.03092e-05	0.00550352	0.00703059	0.00595375	0.00515501	0.00499489	0.00550538	0.003436	0.08293	95.52	356
1_KEGG_pwy	ko04015	2	13	4	5	10	3	1.51444e-06	8.34518e-06	3.15085e-06	4.02638e-06	9.24033e-06	3.49722e-06	0.00123063	0.0028888	0.00177506	0.00200658	0.00303979	0.00187009	0.003429	0.08275	95.6	357
1_KEGG_pwy	ko04340	0	2	4	1	0	1	0	1.28387e-06	3.15085e-06	8.05276e-07	0	1.16574e-06	0	0.00113308	0.00177506	0.000897371	0	0.00107969	0.003418	0.0825	95.68	358
1_KEGG_pwy	ko00533	1	0	0	0	3	1	7.5722e-07	0	0	0	2.7721e-06	1.16574e-06	0.000870184	0	0	0	0.00166496	0.00107969	0.003409	0.08227	95.76	359
1_KEGG_pwy	ko04391	6	10	1	1	2	1	4.54332e-06	6.41937e-06	7.87713e-07	8.05276e-07	1.84807e-06	1.16574e-06	0.00213151	0.00253365	0.000887532	0.000897371	0.00135944	0.00107969	0.003342	0.08065	95.84	360
1_KEGG_pwy	ko04550	15	16	8	23	12	5	1.13583e-05	1.0271e-05	6.3017e-06	1.85213e-05	1.10884e-05	5.8287e-06	0.00337021	0.00320484	0.00251032	0.00430364	0.00332992	0.00241427	0.00334	0.08062	95.92	361
1_KEGG_pwy	ko04216	1220	1451	1096	1108	966	841	0.000923808	0.000931451	0.000863333	0.000892245	0.000892615	0.000980388	0.0303942	0.0305197	0.0293825	0.0298705	0.0298767	0.0313111	0.003326	0.08028	96	362
1_KEGG_pwy	ko04712	2	4	2	1	0	0	1.51444e-06	2.56775e-06	1.57543e-06	8.05276e-07	0	0	0.00123063	0.00160242	0.00125516	0.000897371	0	0	0.003318	0.08009	96.08	363
1_KEGG_pwy	ko04512	6	18	12	14	9	15	4.54332e-06	1.15549e-05	9.45256e-06	1.12739e-05	8.31629e-06	1.74861e-05	0.00213151	0.00339925	0.0030745	0.00335766	0.0028838	0.00418164	0.003316	0.08003	96.16	364
1_KEGG_pwy	ko04066	1919	2101	1750	1716	1421	1143	0.0014531	0.00134871	0.0013785	0.00138185	0.00131305	0.00133244	0.0381196	0.0367248	0.0371281	0.0371733	0.036236	0.0365026	0.003245	0.07831	96.24	365
1_KEGG_pwy	ko00532	7	11	10	14	2	5	5.30054e-06	7.06131e-06	7.87713e-06	1.12739e-05	1.84807e-06	5.8287e-06	0.00230229	0.00265731	0.00280662	0.00335766	0.00135944	0.00241427	0.003222	0.07777	96.32	366
1_KEGG_pwy	ko04514	5	9	3	9	2	1	3.7861e-06	5.77743e-06	2.36314e-06	7.24748e-06	1.84807e-06	1.16574e-06	0.00194579	0.00240363	0.00153725	0.00269211	0.00135944	0.00107969	0.003183	0.07683	96.4	367
1_KEGG_pwy	ko04660	5	9	1	5	6	1	3.7861e-06	5.77743e-06	7.87713e-07	4.02638e-06	5.5442e-06	1.16574e-06	0.00194579	0.00240363	0.000887532	0.00200658	0.00235461	0.00107969	0.003147	0.07595	96.47	368
1_KEGG_pwy	ko04722	7	22	15	12	11	4	5.30054e-06	1.41226e-05	1.18157e-05	9.66331e-06	1.01644e-05	4.66296e-06	0.00230229	0.00375801	0.0034374	0.00310859	0.00318816	0.00215939	0.003146	0.07593	96.55	369
1_KEGG_pwy	ko04624	8	23	12	9	12	4	6.05776e-06	1.47646e-05	9.45256e-06	7.24748e-06	1.10884e-05	4.66296e-06	0.00246125	0.00384247	0.0030745	0.00269211	0.00332992	0.00215939	0.003122	0.07535	96.62	370
1_KEGG_pwy	ko04137	3	3	7	3	1	6	2.27166e-06	1.92581e-06	5.51399e-06	2.41583e-06	9.24033e-07	6.99444e-06	0.0015072	0.00138774	0.00234819	0.00155429	0.000961266	0.0026447	0.003115	0.07517	96.7	371
1_KEGG_pwy	ko00785	758	910	741	753	645	575	0.000573972	0.000584163	0.000583695	0.000606372	0.000596001	0.000670301	0.0239577	0.0241695	0.0241598	0.0246246	0.0244131	0.0258902	0.003105	0.07495	96.78	372
1_KEGG_pwy	ko04062	8	12	2	4	7	2	6.05776e-06	7.70325e-06	1.57543e-06	3.2211e-06	6.46823e-06	2.33148e-06	0.00246125	0.00277547	0.00125516	0.00179474	0.00254327	0.00152692	0.003103	0.0749	96.85	373
1_KEGG_pwy	ko00760	6069	6965	5603	5760	4950	3932	0.00459557	0.00447109	0.00441356	0.00463839	0.00457396	0.00458369	0.0677906	0.0668662	0.0664346	0.0681057	0.0676311	0.067703	0.003074	0.07418	96.92	374
1_KEGG_pwy	ko04725	3	7	8	10	5	9	2.27166e-06	4.49356e-06	6.3017e-06	8.05276e-06	4.62016e-06	1.04917e-05	0.0015072	0.0021198	0.00251032	0.00283774	0.00214946	0.00323908	0.003067	0.07403	97	375
1_KEGG_pwy	ko05130	1	10	4	2	5	2	7.5722e-07	6.41937e-06	3.15085e-06	1.61055e-06	4.62016e-06	2.33148e-06	0.000870184	0.00253365	0.00177506	0.00126907	0.00214946	0.00152692	0.003067	0.07403	97.07	376
1_KEGG_pwy	ko04390	10	11	4	2	3	2	7.5722e-06	7.06131e-06	3.15085e-06	1.61055e-06	2.7721e-06	2.33148e-06	0.00275176	0.00265731	0.00177506	0.00126907	0.00166496	0.00152692	0.00299	0.07217	97.14	377
1_KEGG_pwy	ko05214	2	11	4	8	6	2	1.51444e-06	7.06131e-06	3.15085e-06	6.4422e-06	5.5442e-06	2.33148e-06	0.00123063	0.00265731	0.00177506	0.00253815	0.00235461	0.00152692	0.002946	0.0711	97.22	378
1_KEGG_pwy	ko00966	387	439	389	323	276	240	0.000293044	0.00028181	0.00030642	0.000260104	0.000255033	0.000279778	0.0171185	0.0167872	0.0175049	0.0161277	0.0159698	0.0167266	0.00294	0.07095	97.29	379
1_KEGG_pwy	ko04270	21	26	16	12	8	7	1.59016e-05	1.66904e-05	1.26034e-05	9.66331e-06	7.39226e-06	8.16018e-06	0.00398768	0.00408538	0.00355013	0.00310859	0.00271887	0.0028566	0.002922	0.07052	97.36	380
1_KEGG_pwy	ko04742	0	5	3	3	2	1	0	3.20969e-06	2.36314e-06	2.41583e-06	1.84807e-06	1.16574e-06	0	0.00179156	0.00153725	0.00155429	0.00135944	0.00107969	0.002894	0.06984	97.43	381
1_KEGG_pwy	ko04750	8	18	5	12	9	4	6.05776e-06	1.15549e-05	3.93856e-06	9.66331e-06	8.31629e-06	4.66296e-06	0.00246125	0.00339925	0.00198458	0.00310859	0.0028838	0.00215939	0.002835	0.06843	97.5	382
1_KEGG_pwy	ko04966	1	0	0	0	0	2	7.5722e-07	0	0	0	0	2.33148e-06	0.000870184	0	0	0	0	0.00152692	0.002814	0.06792	97.56	383
1_KEGG_pwy	ko05226	6	20	7	7	12	5	4.54332e-06	1.28387e-05	5.51399e-06	5.63693e-06	1.10884e-05	5.8287e-06	0.00213151	0.00358312	0.00234819	0.00237422	0.00332992	0.00241427	0.0028	0.06759	97.63	384
1_KEGG_pwy	ko00561	3637	4444	3557	3314	2990	2368	0.00275401	0.00285277	0.00280189	0.00266868	0.00276286	0.00276047	0.0524786	0.0534113	0.0529329	0.0516593	0.0525629	0.0525402	0.00278	0.0671	97.7	385
1_KEGG_pwy	ko04925	6	15	13	12	4	5	4.54332e-06	9.62906e-06	1.02403e-05	9.66331e-06	3.69613e-06	5.8287e-06	0.00213151	0.00310307	0.00320004	0.00310859	0.00192253	0.00241427	0.002744	0.06623	97.76	386
1_KEGG_pwy	ko00601	2	10	2	4	1	1	1.51444e-06	6.41937e-06	1.57543e-06	3.2211e-06	9.24033e-07	1.16574e-06	0.00123063	0.00253365	0.00125516	0.00179474	0.000961266	0.00107969	0.002741	0.06616	97.83	387
1_KEGG_pwy	ko04075	1	6	6	2	4	1	7.5722e-07	3.85162e-06	4.72628e-06	1.61055e-06	3.69613e-06	1.16574e-06	0.000870184	0.00196256	0.002174	0.00126907	0.00192253	0.00107969	0.002695	0.06504	97.9	388
1_KEGG_pwy	ko05216	0	2	1	2	1	0	0	1.28387e-06	7.87713e-07	1.61055e-06	9.24033e-07	0	0	0.00113308	0.000887532	0.00126907	0.000961266	0	0.002695	0.06503	97.96	389
1_KEGG_pwy	ko04341	0	2	3	1	1	2	0	1.28387e-06	2.36314e-06	8.05276e-07	9.24033e-07	2.33148e-06	0	0.00113308	0.00153725	0.000897371	0.000961266	0.00152692	0.002675	0.06456	98.02	390
1_KEGG_pwy	ko04120	20	30	21	21	11	8	1.51444e-05	1.92581e-05	1.6542e-05	1.69108e-05	1.01644e-05	9.32592e-06	0.00389158	0.00438841	0.00406718	0.00411227	0.00318816	0.00305384	0.002637	0.06363	98.09	391
1_KEGG_pwy	ko05321	1	0	0	0	2	0	7.5722e-07	0	0	0	1.84807e-06	0	0.000870184	0	0	0	0.00135944	0	0.002578	0.06221	98.15	392
1_KEGG_pwy	ko04136	1	3	3	2	2	0	7.5722e-07	1.92581e-06	2.36314e-06	1.61055e-06	1.84807e-06	0	0.000870184	0.00138774	0.00153725	0.00126907	0.00135944	0	0.002564	0.06187	98.21	393
1_KEGG_pwy	ko04977	1	1	0	2	1	0	7.5722e-07	6.41937e-07	0	1.61055e-06	9.24033e-07	0	0.000870184	0.00080121	0	0.00126907	0.000961266	0	0.002555	0.06167	98.27	394
1_KEGG_pwy	ko00904	1	2	0	1	0	0	7.5722e-07	1.28387e-06	0	8.05276e-07	0	0	0.000870184	0.00113308	0	0.000897371	0	0	0.002528	0.06102	98.34	395
1_KEGG_pwy	ko04721	12	22	13	8	12	13	9.08663e-06	1.41226e-05	1.02403e-05	6.4422e-06	1.10884e-05	1.51546e-05	0.0030144	0.00375801	0.00320004	0.00253815	0.00332992	0.00389289	0.002507	0.0605	98.4	396
1_KEGG_pwy	ko05131	5	10	2	6	8	4	3.7861e-06	6.41937e-06	1.57543e-06	4.83165e-06	7.39226e-06	4.66296e-06	0.00194579	0.00253365	0.00125516	0.0021981	0.00271887	0.00215939	0.002503	0.06041	98.46	397
1_KEGG_pwy	ko05224	6	10	10	4	11	5	4.54332e-06	6.41937e-06	7.87713e-06	3.2211e-06	1.01644e-05	5.8287e-06	0.00213151	0.00253365	0.00280662	0.00179474	0.00318816	0.00241427	0.0025	0.06035	98.52	398
1_KEGG_pwy	ko04971	2	7	4	7	4	6	1.51444e-06	4.49356e-06	3.15085e-06	5.63693e-06	3.69613e-06	6.99444e-06	0.00123063	0.0021198	0.00177506	0.00237422	0.00192253	0.0026447	0.002489	0.06006	98.58	399
1_KEGG_pwy	ko04610	4	4	1	4	6	4	3.02888e-06	2.56775e-06	7.87713e-07	3.2211e-06	5.5442e-06	4.66296e-06	0.00174037	0.00160242	0.000887532	0.00179474	0.00235461	0.00215939	0.002488	0.06005	98.64	400
1_KEGG_pwy	ko04745	1	6	4	7	4	2	7.5722e-07	3.85162e-06	3.15085e-06	5.63693e-06	3.69613e-06	2.33148e-06	0.000870184	0.00196256	0.00177506	0.00237422	0.00192253	0.00152692	0.002464	0.05946	98.7	401
1_KEGG_pwy	ko04540	13	18	14	9	7	4	9.84385e-06	1.15549e-05	1.1028e-05	7.24748e-06	6.46823e-06	4.66296e-06	0.00313749	0.00339925	0.00332084	0.00269211	0.00254327	0.00215939	0.002462	0.05943	98.76	402
1_KEGG_pwy	ko04310	15	29	17	28	16	12	1.13583e-05	1.86162e-05	1.33911e-05	2.25477e-05	1.47845e-05	1.39889e-05	0.00337021	0.00431465	0.00365939	0.00474844	0.00384506	0.00374017	0.002458	0.05933	98.81	403
1_KEGG_pwy	ko04740	17	20	18	18	14	4	1.28727e-05	1.28387e-05	1.41788e-05	1.4495e-05	1.29365e-05	4.66296e-06	0.00358786	0.00358312	0.00376548	0.00380722	0.00359673	0.00215939	0.002419	0.05838	98.87	404
1_KEGG_pwy	ko04970	19	28	18	21	10	9	1.43872e-05	1.79742e-05	1.41788e-05	1.69108e-05	9.24033e-06	1.04917e-05	0.00379304	0.0042396	0.00376548	0.00411227	0.00303979	0.00323908	0.002369	0.05717	98.93	405
1_KEGG_pwy	ko04330	10	15	12	8	12	13	7.5722e-06	9.62906e-06	9.45256e-06	6.4422e-06	1.10884e-05	1.51546e-05	0.00275176	0.00310307	0.0030745	0.00253815	0.00332992	0.00389289	0.002345	0.0566	98.99	406
1_KEGG_pwy	ko04972	23	25	14	18	11	8	1.7416e-05	1.60484e-05	1.1028e-05	1.4495e-05	1.01644e-05	9.32592e-06	0.00417325	0.00400605	0.00332084	0.00380722	0.00318816	0.00305384	0.002341	0.0565	99.04	407
1_KEGG_pwy	ko04152	711	862	719	731	644	499	0.000538383	0.00055335	0.000566366	0.000588656	0.000595077	0.000581704	0.0232031	0.0235234	0.0237984	0.0242622	0.0243942	0.0241185	0.002327	0.05617	99.1	408
1_KEGG_pwy	ko04920	1238	1535	1146	1199	1010	805	0.000937438	0.000985373	0.000902719	0.000965525	0.000933273	0.000938421	0.0306176	0.0313907	0.0300453	0.0310729	0.0305495	0.0306337	0.002278	0.05497	99.15	409
1_KEGG_pwy	ko04911	1	3	3	6	3	3	7.5722e-07	1.92581e-06	2.36314e-06	4.83165e-06	2.7721e-06	3.49722e-06	0.000870184	0.00138774	0.00153725	0.0021981	0.00166496	0.00187009	0.002254	0.05441	99.21	410
1_KEGG_pwy	ko04730	12	15	13	9	6	4	9.08663e-06	9.62906e-06	1.02403e-05	7.24748e-06	5.5442e-06	4.66296e-06	0.0030144	0.00310307	0.00320004	0.00269211	0.00235461	0.00215939	0.002133	0.05147	99.26	411
1_KEGG_pwy	ko04713	15	18	18	16	9	6	1.13583e-05	1.15549e-05	1.41788e-05	1.28844e-05	8.31629e-06	6.99444e-06	0.00337021	0.00339925	0.00376548	0.00358949	0.0028838	0.0026447	0.002129	0.05137	99.31	412
1_KEGG_pwy	ko00563	10	10	13	10	14	10	7.5722e-06	6.41937e-06	1.02403e-05	8.05276e-06	1.29365e-05	1.16574e-05	0.00275176	0.00253365	0.00320004	0.00283774	0.00359673	0.00341429	0.002099	0.05066	99.36	413
1_KEGG_pwy	ko04975	3	7	3	4	4	6	2.27166e-06	4.49356e-06	2.36314e-06	3.2211e-06	3.69613e-06	6.99444e-06	0.0015072	0.0021198	0.00153725	0.00179474	0.00192253	0.0026447	0.002076	0.05011	99.41	414
1_KEGG_pwy	ko04114	16	22	15	13	12	5	1.21155e-05	1.41226e-05	1.18157e-05	1.04686e-05	1.10884e-05	5.8287e-06	0.00348073	0.00375801	0.0034374	0.00323552	0.00332992	0.00241427	0.002074	0.05006	99.46	415
1_KEGG_pwy	ko04620	8	16	13	11	9	4	6.05776e-06	1.0271e-05	1.02403e-05	8.85803e-06	8.31629e-06	4.66296e-06	0.00246125	0.00320484	0.00320004	0.00297624	0.0028838	0.00215939	0.002068	0.04992	99.51	416
1_KEGG_pwy	ko04261	9	18	8	10	5	6	6.81498e-06	1.15549e-05	6.3017e-06	8.05276e-06	4.62016e-06	6.99444e-06	0.00261055	0.00339925	0.00251032	0.00283774	0.00214946	0.0026447	0.001985	0.04791	99.56	417
1_KEGG_pwy	ko04672	1	0	0	1	0	0	7.5722e-07	0	0	8.05276e-07	0	0	0.000870184	0	0	0.000897371	0	0	0.001949	0.04703	99.61	418
1_KEGG_pwy	ko00512	1	0	1	0	0	0	7.5722e-07	0	7.87713e-07	0	0	0	0.000870184	0	0.000887532	0	0	0	0.001935	0.04671	99.65	419
1_KEGG_pwy	ko00905	0	0	0	2	0	0	0	0	0	1.61055e-06	0	0	0	0	0	0.00126907	0	0	0.001746	0.04213	99.7	420
1_KEGG_pwy	ko04360	4	4	7	6	5	2	3.02888e-06	2.56775e-06	5.51399e-06	4.83165e-06	4.62016e-06	2.33148e-06	0.00174037	0.00160242	0.00234819	0.0021981	0.00214946	0.00152692	0.001729	0.04174	99.74	421
1_KEGG_pwy	ko05217	0	0	2	0	0	0	0	0	1.57543e-06	0	0	0	0	0	0.00125516	0	0	0	0.001728	0.0417	99.78	422
1_KEGG_pwy	ko01522	6	12	10	6	9	4	4.54332e-06	7.70325e-06	7.87713e-06	4.83165e-06	8.31629e-06	4.66296e-06	0.00213151	0.00277547	0.00280662	0.0021981	0.0028838	0.00215939	0.001722	0.04157	99.82	423
1_KEGG_pwy	ko04744	3	3	1	1	1	2	2.27166e-06	1.92581e-06	7.87713e-07	8.05276e-07	9.24033e-07	2.33148e-06	0.0015072	0.00138774	0.000887532	0.000897371	0.000961266	0.00152692	0.001496	0.03611	99.86	424
1_KEGG_pwy	ko04720	6	11	5	7	4	3	4.54332e-06	7.06131e-06	3.93856e-06	5.63693e-06	3.69613e-06	3.49722e-06	0.00213151	0.00265731	0.00198458	0.00237422	0.00192253	0.00187009	0.001488	0.03591	99.89	425
1_KEGG_pwy	ko04130	0	0	0	0	0	1	0	0	0	0	0	1.16574e-06	0	0	0	0	0	0.00107969	0.001485	0.03584	99.93	426
1_KEGG_pwy	ko04060	0	0	0	0	1	0	0	0	0	0	9.24033e-07	0	0	0	0	0	0.000961266	0	0.001316	0.03175	99.96	427
1_KEGG_pwy	ko05033	0	1	0	0	0	0	0	6.41937e-07	0	0	0	0	0	0.00080121	0	0	0	0	0.00109	0.02631	99.99	428
1_KEGG_pwy	ko04658	8	10	9	7	7	5	6.05776e-06	6.41937e-06	7.08942e-06	5.63693e-06	6.46823e-06	5.8287e-06	0.00246125	0.00253365	0.0026626	0.00237422	0.00254327	0.00241427	0.0005225	0.01261	100	429
1_KEGG_pwy	unassigned	834145	975329	808050	869257	746146	540890	NA	NA	NA	NA	NA	NA	NA	NA	NA	NA	NA	NA	NA	NA	NA	NA
2_CAZyme	GT4	2089	2188	2287	2166	1468	725	0.14092	0.116774	0.142519	0.146967	0.115318	0.0737313	0.375393	0.341723	0.377517	0.383363	0.339585	0.271535	0.3371	2.84	2.84	1
2_CAZyme	GH29	112	216	108	43	79	232	0.00755532	0.011528	0.00673023	0.00291763	0.00620581	0.023594	0.0869213	0.107368	0.082038	0.0540151	0.078777	0.153603	0.2814	2.371	5.211	2
2_CAZyme	GH95	63	56	27	21	18	172	0.00424987	0.00298874	0.00168256	0.00142489	0.00141398	0.0174921	0.065191	0.0546694	0.041019	0.0377477	0.037603	0.132258	0.2705	2.279	7.49	3
2_CAZyme	GH3	268	487	276	138	156	293	0.0180788	0.0259914	0.0171995	0.00936355	0.0122545	0.0297976	0.134457	0.161218	0.131147	0.0967654	0.1107	0.17262	0.2566	2.162	9.651	4
2_CAZyme	GT2	1615	2136	2030	2106	1668	855	0.108945	0.113999	0.126503	0.142896	0.131029	0.0869521	0.330068	0.337637	0.355673	0.378016	0.361979	0.294876	0.2538	2.138	11.79	5
2_CAZyme	GH39	81	85	173	135	60	4	0.00546411	0.00453648	0.0107808	0.00915999	0.00471328	0.000406793	0.0739196	0.0673534	0.103831	0.0957079	0.0686533	0.0201691	0.2437	2.053	13.84	6
2_CAZyme	GT30	69	157	58	65	112	188	0.00465461	0.00837914	0.00361438	0.00441037	0.00879811	0.0191193	0.0682247	0.0915377	0.0601197	0.0664106	0.0937983	0.138273	0.2369	1.996	15.84	7
2_CAZyme	GH66	9	21	8	14	4	115	0.000607124	0.00112078	0.000498536	0.000949925	0.000314218	0.0116953	0.0246399	0.033478	0.0223279	0.0308209	0.0177262	0.108145	0.233	1.963	17.8	8
2_CAZyme	GH103	64	130	38	44	43	160	0.00431732	0.00693814	0.00236804	0.00298548	0.00337785	0.0162717	0.0657063	0.0832955	0.0486626	0.0546395	0.0581193	0.127561	0.2324	1.958	19.76	9
2_CAZyme	GT36	12	19	4	6	30	75	0.000809498	0.00101404	0.000249268	0.000407111	0.00235664	0.00762738	0.0284517	0.0318439	0.0157882	0.020177	0.0485452	0.0873349	0.213	1.795	21.55	10
2_CAZyme	GH94	56	79	25	30	102	94	0.00377766	0.00421626	0.00155792	0.00203555	0.00801257	0.00955965	0.0614627	0.0649327	0.0394705	0.0451171	0.089513	0.0977734	0.206	1.736	23.29	11
2_CAZyme	CE10	132	268	88	81	78	25	0.00890448	0.0143033	0.00548389	0.005496	0.00612726	0.00254246	0.0943635	0.119596	0.0740533	0.074135	0.0782768	0.0504228	0.1955	1.647	24.94	12
2_CAZyme	GT84	47	66	22	30	97	81	0.00317053	0.00352244	0.00137097	0.00203555	0.0076198	0.00823757	0.0563075	0.0593502	0.0370266	0.0451171	0.0872914	0.090761	0.1917	1.615	26.55	13
2_CAZyme	GT19	94	191	68	84	127	155	0.00634107	0.0101937	0.00423755	0.00569955	0.00997643	0.0157632	0.0796308	0.100964	0.0650965	0.0754954	0.0998821	0.125552	0.1914	1.612	28.17	14
2_CAZyme	GT51	572	791	456	526	653	468	0.0385861	0.0422159	0.0284165	0.0356901	0.0512962	0.0475948	0.196433	0.205465	0.168572	0.188918	0.226487	0.218162	0.1868	1.574	29.74	15
2_CAZyme	GT39	140	124	154	116	124	11	0.00944414	0.00661792	0.00959681	0.00787081	0.00974077	0.00111868	0.097181	0.0813506	0.0979633	0.0887176	0.0986953	0.0334467	0.1825	1.537	31.28	16
2_CAZyme	GH65	133	103	207	160	114	183	0.00897194	0.00549714	0.0128996	0.0108563	0.00895522	0.0186108	0.0947203	0.0741427	0.113576	0.104194	0.094632	0.136421	0.18	1.516	32.79	17
2_CAZyme	GT9	421	496	259	265	396	198	0.0283999	0.0264717	0.0161401	0.0179807	0.0311076	0.0201363	0.168523	0.162701	0.127044	0.134092	0.176374	0.141902	0.1791	1.509	34.3	18
2_CAZyme	GH73	1	8	1	2	0	42	6.74582e-05	0.000426963	6.23169e-05	0.000135704	0	0.00427133	0.00821329	0.0206631	0.00789411	0.0116492	0	0.0653554	0.1748	1.473	35.78	19
2_CAZyme	GT20	406	347	331	427	307	141	0.027388	0.0185195	0.0206269	0.0289727	0.0241163	0.0143395	0.165493	0.136086	0.143621	0.170214	0.155294	0.119748	0.1689	1.423	37.2	20
2_CAZyme	GT26	251	245	340	279	136	101	0.016932	0.0130757	0.0211878	0.0189307	0.0106834	0.0102715	0.130123	0.114349	0.14556	0.137589	0.103361	0.101349	0.1637	1.379	38.58	21
2_CAZyme	GT5	162	182	108	146	151	201	0.0109282	0.0097134	0.00673023	0.00990636	0.0118617	0.0204414	0.104538	0.0985566	0.082038	0.0995307	0.108912	0.142973	0.1629	1.373	39.95	22
2_CAZyme	GT89	30	28	10	57	38	2	0.00202375	0.00149437	0.000623169	0.00386755	0.00298507	0.000203397	0.0449861	0.0386571	0.0249634	0.0621897	0.0546358	0.0142617	0.1613	1.359	41.31	23
2_CAZyme	GH5	588	833	790	515	398	387	0.0396654	0.0444575	0.0492304	0.0349437	0.0312647	0.0393573	0.199162	0.210849	0.221879	0.186932	0.176818	0.198387	0.1442	1.215	42.52	24
2_CAZyme	GH30	62	87	53	22	29	71	0.00418241	0.00464322	0.0033028	0.00149274	0.00227808	0.00722058	0.0646715	0.0681412	0.05747	0.038636	0.0477293	0.084974	0.1441	1.214	43.74	25
2_CAZyme	GH102	13	60	11	17	43	40	0.000876956	0.00320222	0.000685486	0.00115348	0.00337785	0.00406793	0.0296134	0.0565882	0.0261818	0.0339629	0.0581193	0.0637804	0.1425	1.2	44.94	26
2_CAZyme	GH23	357	558	399	468	493	237	0.0240826	0.0297806	0.0248645	0.0317546	0.0387274	0.0241025	0.155186	0.172571	0.157685	0.178198	0.196793	0.15525	0.1406	1.184	46.12	27
2_CAZyme	GT21	10	69	40	7	7	5	0.000674582	0.00368255	0.00249268	0.000474963	0.000549882	0.000508492	0.0259727	0.060684	0.0499267	0.0217936	0.0234496	0.0225498	0.1341	1.13	47.25	28
2_CAZyme	PL11	19	24	7	16	14	54	0.00128171	0.00128089	0.000436219	0.00108563	0.00109976	0.00549171	0.0358009	0.0357895	0.0208858	0.0329489	0.0331627	0.0741061	0.1321	1.113	48.37	29
2_CAZyme	GH9	548	765	750	494	385	371	0.0369671	0.0408283	0.0467377	0.0335188	0.0302435	0.0377301	0.192268	0.20206	0.216189	0.183081	0.173907	0.194242	0.131	1.104	49.47	30
2_CAZyme	GT87	50	93	77	48	40	6	0.00337291	0.00496344	0.0047984	0.00325689	0.00314218	0.00061019	0.0580767	0.0704517	0.0692705	0.0570691	0.0560552	0.024702	0.1281	1.079	50.55	31
2_CAZyme	GT81	178	191	197	225	142	58	0.0120076	0.0101937	0.0122764	0.0152667	0.0111548	0.00589851	0.109579	0.100964	0.110799	0.123558	0.105616	0.0768017	0.1279	1.078	51.63	32
2_CAZyme	GH19	94	111	54	68	64	15	0.00634107	0.00592411	0.00336511	0.00461392	0.00502749	0.00152548	0.0796308	0.0769682	0.0580096	0.0679259	0.0709048	0.0390573	0.1254	1.056	52.68	33
2_CAZyme	GH47	20	34	14	17	25	0	0.00134916	0.00181459	0.000872437	0.00115348	0.00196386	0	0.036731	0.042598	0.029537	0.0339629	0.0443155	0	0.1253	1.056	53.74	34
2_CAZyme	GH20	137	175	81	58	88	83	0.00924177	0.00933981	0.00504767	0.00393541	0.0069128	0.00844096	0.0961341	0.0966427	0.071047	0.0627328	0.0831433	0.0918747	0.1229	1.035	54.77	35
2_CAZyme	GH105	55	47	23	7	16	25	0.0037102	0.00250841	0.00143329	0.000474963	0.00125687	0.00254246	0.0609114	0.050084	0.0378588	0.0217936	0.0354524	0.0504228	0.1223	1.03	55.8	36
2_CAZyme	GT85	3	3	0	10	15	0	0.000202375	0.000160111	0	0.000678518	0.00117832	0	0.0142258	0.0126535	0	0.0260484	0.0343267	0	0.1213	1.022	56.82	37
2_CAZyme	GT25	9	8	3	9	6	36	0.000607124	0.000426963	0.000186951	0.000610666	0.000471328	0.00366114	0.0246399	0.0206631	0.013673	0.0247117	0.0217101	0.0605074	0.1185	0.9984	57.82	38
2_CAZyme	GH32	50	57	29	19	30	54	0.00337291	0.00304211	0.00180719	0.00128918	0.00235664	0.00549171	0.0580767	0.0551553	0.0425111	0.0359052	0.0485452	0.0741061	0.1173	0.9882	58.81	39
2_CAZyme	GT3	6	12	7	9	9	41	0.000404749	0.000640444	0.000436219	0.000610666	0.000706991	0.00416963	0.0201184	0.025307	0.0208858	0.0247117	0.0265893	0.0645727	0.1137	0.9578	59.77	40
2_CAZyme	GH97	15	5	3	6	12	23	0.00101187	0.000266852	0.000186951	0.000407111	0.000942655	0.00233906	0.0318099	0.0163356	0.013673	0.020177	0.0307027	0.0483639	0.1102	0.9284	60.7	41
2_CAZyme	GH130	29	51	78	59	69	56	0.00195629	0.00272189	0.00486072	0.00400326	0.00542027	0.00569511	0.0442299	0.0521717	0.0697189	0.0632713	0.0736225	0.0754659	0.1089	0.9173	61.62	42
2_CAZyme	GH51	140	164	129	79	60	50	0.00944414	0.00875274	0.00803889	0.00536029	0.00471328	0.00508492	0.097181	0.0935561	0.0896598	0.073214	0.0686533	0.0713086	0.1086	0.9151	62.53	43
2_CAZyme	GT28	375	499	528	422	368	208	0.0252968	0.0266318	0.0329033	0.0286335	0.0289081	0.0211533	0.15905	0.163193	0.181393	0.169214	0.170024	0.145442	0.105	0.8844	63.41	44
2_CAZyme	GH116	12	9	7	4	5	30	0.000809498	0.000480333	0.000436219	0.000271407	0.000392773	0.00305095	0.0284517	0.0219165	0.0208858	0.0164744	0.0198185	0.0552354	0.1049	0.8841	64.3	45
2_CAZyme	AA10	61	55	32	34	25	8	0.00411495	0.00293537	0.00199414	0.00230696	0.00196386	0.000813587	0.0641479	0.054179	0.0446558	0.0480308	0.0443155	0.0285234	0.1007	0.8484	65.15	46
2_CAZyme	GH37	99	60	66	53	49	71	0.00667836	0.00320222	0.00411292	0.00359615	0.00384918	0.00722058	0.0817212	0.0565882	0.064132	0.0599679	0.0620417	0.084974	0.1	0.8428	65.99	47
2_CAZyme	GH6	26	51	12	8	7	12	0.00175391	0.00272189	0.000747803	0.000542814	0.000549882	0.00122038	0.0418797	0.0521717	0.027346	0.0232984	0.0234496	0.0349339	0.09939	0.8374	66.83	48
2_CAZyme	GH16	16	18	4	1	1	8	0.00107933	0.000960666	0.000249268	6.78518e-05	7.85546e-05	0.000813587	0.0328532	0.0309946	0.0157882	0.00823722	0.0088631	0.0285234	0.09748	0.8213	67.65	49
2_CAZyme	CBM73	57	54	32	34	24	8	0.00384512	0.002882	0.00199414	0.00230696	0.00188531	0.000813587	0.062009	0.0536842	0.0446558	0.0480308	0.0434202	0.0285234	0.09616	0.8102	68.46	50
2_CAZyme	GT1	93	65	79	111	88	44	0.00627361	0.00346907	0.00492304	0.00753155	0.0069128	0.00447473	0.0792061	0.0588988	0.0701644	0.0867845	0.0831433	0.0668934	0.0948	0.7987	69.26	51
2_CAZyme	CE1	101	209	129	126	145	112	0.00681328	0.0111544	0.00803889	0.00854933	0.0113904	0.0113902	0.0825426	0.105614	0.0896598	0.0924626	0.106726	0.106725	0.08919	0.7515	70.01	52
2_CAZyme	GT70	20	25	36	41	32	7	0.00134916	0.00133426	0.00224341	0.00278192	0.00251375	0.000711889	0.036731	0.0365275	0.0473646	0.052744	0.0501373	0.0266812	0.08719	0.7346	70.74	53
2_CAZyme	GH38	160	156	149	132	97	54	0.0107933	0.00832577	0.00928522	0.00895644	0.0076198	0.00549171	0.103891	0.0912457	0.0963599	0.0946385	0.0872914	0.0741061	0.08569	0.7219	71.47	54
2_CAZyme	CBM48	833	989	1002	936	748	520	0.0561927	0.0527833	0.0624416	0.0635093	0.0587588	0.0528831	0.23705	0.229746	0.249883	0.252011	0.242402	0.229963	0.08504	0.7165	72.18	55
2_CAZyme	GH101	13	11	9	5	16	20	0.000876956	0.000587074	0.000560852	0.000339259	0.00125687	0.00203397	0.0296134	0.0242296	0.0236823	0.018419	0.0354524	0.0450995	0.08346	0.7032	72.89	56
2_CAZyme	GH57	55	144	76	96	76	55	0.0037102	0.00768533	0.00473609	0.00651377	0.00597015	0.00559341	0.0609114	0.087666	0.0688192	0.080708	0.0772667	0.0747891	0.08265	0.6963	73.58	57
2_CAZyme	PL8	17	16	7	7	14	22	0.00114679	0.000853925	0.000436219	0.000474963	0.00109976	0.00223736	0.0338643	0.029222	0.0208858	0.0217936	0.0331627	0.0473008	0.08258	0.6957	74.28	58
2_CAZyme	GH18	161	271	175	165	143	74	0.0108608	0.0144634	0.0109055	0.0111955	0.0112333	0.00752568	0.104215	0.120264	0.104429	0.105809	0.105987	0.0867507	0.08253	0.6954	74.97	59
2_CAZyme	GH13	1866	2151	2125	1924	1586	1305	0.125877	0.1148	0.132424	0.130547	0.124588	0.132716	0.354791	0.338821	0.3639	0.361313	0.35297	0.364303	0.07973	0.6717	75.64	60
2_CAZyme	GT41	0	8	2	4	4	0	0	0.000426963	0.000124634	0.000271407	0.000314218	0	0	0.0206631	0.011164	0.0164744	0.0177262	0	0.07749	0.6529	76.3	61
2_CAZyme	GH68	15	29	52	33	26	24	0.00101187	0.00154774	0.00324048	0.00223911	0.00204242	0.00244076	0.0318099	0.0393413	0.0569252	0.0473192	0.0451931	0.0494041	0.07619	0.6419	76.94	62
2_CAZyme	GH43	142	169	150	126	139	57	0.00957906	0.00901959	0.00934754	0.00854933	0.0109191	0.00579681	0.0978727	0.0949715	0.0966827	0.0924626	0.104494	0.0761368	0.07609	0.6411	77.58	63
2_CAZyme	GH8	9	35	31	12	8	6	0.000607124	0.00186796	0.00193183	0.000814222	0.000628437	0.00061019	0.0246399	0.0432199	0.0439525	0.0285346	0.0250686	0.024702	0.07498	0.6317	78.21	64
2_CAZyme	GH63	4	8	5	6	5	21	0.000269833	0.000426963	0.000311585	0.000407111	0.000392773	0.00213567	0.0164266	0.0206631	0.0176518	0.020177	0.0198185	0.0462133	0.07497	0.6316	78.84	65
2_CAZyme	GH26	47	76	57	44	32	56	0.00317053	0.00405615	0.00355207	0.00298548	0.00251375	0.00569511	0.0563075	0.0636879	0.0595992	0.0546395	0.0501373	0.0754659	0.07491	0.6311	79.47	66
2_CAZyme	CBM20	3	7	3	1	3	12	0.000202375	0.000373592	0.000186951	6.78518e-05	0.000235664	0.00122038	0.0142258	0.0193285	0.013673	0.00823722	0.0153513	0.0349339	0.0723	0.6091	80.08	67
2_CAZyme	GT35	290	371	309	274	245	269	0.0195629	0.0198004	0.0192559	0.0185914	0.0192459	0.0273569	0.139867	0.140714	0.138766	0.13635	0.13873	0.165399	0.07216	0.608	80.69	68
2_CAZyme	GH52	1	1	0	1	0	6	6.74582e-05	5.33703e-05	0	6.78518e-05	0	0.00061019	0.00821329	0.0073055	0	0.00823722	0	0.024702	0.07113	0.5993	81.29	69
2_CAZyme	GH15	127	141	105	85	68	55	0.00856719	0.00752522	0.00654328	0.0057674	0.00534171	0.00559341	0.0925591	0.086748	0.0808905	0.0759434	0.073087	0.0747891	0.06639	0.5593	81.85	70
2_CAZyme	PL21	2	4	2	1	1	10	0.000134916	0.000213481	0.000124634	6.78518e-05	7.85546e-05	0.00101698	0.0116153	0.014611	0.011164	0.00823722	0.0088631	0.0318902	0.06455	0.5438	82.39	71
2_CAZyme	GH27	0	1	2	5	0	0	0	5.33703e-05	0.000124634	0.000339259	0	0	0	0.0073055	0.011164	0.018419	0	0	0.06448	0.5432	82.94	72
2_CAZyme	CBM50	59	77	61	51	63	22	0.00398003	0.00410952	0.00380133	0.00346044	0.00494894	0.00223736	0.0630875	0.0641055	0.061655	0.0588255	0.0703487	0.0473008	0.06321	0.5326	83.47	73
2_CAZyme	CBM6	4	3	2	2	0	5	0.000269833	0.000160111	0.000124634	0.000135704	0	0.000508492	0.0164266	0.0126535	0.011164	0.0116492	0	0.0225498	0.06199	0.5223	83.99	74
2_CAZyme	GH28	4	4	1	0	3	4	0.000269833	0.000213481	6.23169e-05	0	0.000235664	0.000406793	0.0164266	0.014611	0.00789411	0	0.0153513	0.0201691	0.06166	0.5195	84.51	75
2_CAZyme	PL6	0	0	0	0	1	4	0	0	0	0	7.85546e-05	0.000406793	0	0	0	0	0.0088631	0.0201691	0.06057	0.5104	85.02	76
2_CAZyme	GH59	1	3	1	0	0	3	6.74582e-05	0.000160111	6.23169e-05	0	0	0.000305095	0.00821329	0.0126535	0.00789411	0	0	0.017467	0.06023	0.5075	85.53	77
2_CAZyme	GH54	4	18	3	3	5	1	0.000269833	0.000960666	0.000186951	0.000203555	0.000392773	0.000101698	0.0164266	0.0309946	0.013673	0.0142673	0.0198185	0.0100846	0.05964	0.5024	86.03	78
2_CAZyme	CBM42	4	18	3	3	5	1	0.000269833	0.000960666	0.000186951	0.000203555	0.000392773	0.000101698	0.0164266	0.0309946	0.013673	0.0142673	0.0198185	0.0100846	0.05964	0.5024	86.53	79
2_CAZyme	CBM15	4	20	4	5	8	5	0.000269833	0.00106741	0.000249268	0.000339259	0.000628437	0.000508492	0.0164266	0.0326712	0.0157882	0.018419	0.0250686	0.0225498	0.05487	0.4623	87	80
2_CAZyme	GT14	1	3	4	3	0	3	6.74582e-05	0.000160111	0.000249268	0.000203555	0	0.000305095	0.00821329	0.0126535	0.0157882	0.0142673	0	0.017467	0.05369	0.4523	87.45	81
2_CAZyme	GH31	428	506	417	401	351	224	0.0288721	0.0270054	0.0259862	0.0272086	0.0275727	0.0227804	0.169918	0.164333	0.161202	0.16495	0.16605	0.150932	0.05247	0.4421	87.89	82
2_CAZyme	GH88	42	42	22	32	21	24	0.00283324	0.00224155	0.00137097	0.00217126	0.00164965	0.00244076	0.0532282	0.0473451	0.0370266	0.0465968	0.0406158	0.0494041	0.05226	0.4403	88.33	83
2_CAZyme	GT66	6	27	18	12	14	8	0.000404749	0.001441	0.0011217	0.000814222	0.00109976	0.000813587	0.0201184	0.0379605	0.0334919	0.0285346	0.0331627	0.0285234	0.05219	0.4397	88.77	84
2_CAZyme	GH4	0	2	5	3	2	1	0	0.000106741	0.000311585	0.000203555	0.000157109	0.000101698	0	0.0103315	0.0176518	0.0142673	0.0125343	0.0100846	0.04977	0.4193	89.19	85
2_CAZyme	GH121	0	1	3	0	1	0	0	5.33703e-05	0.000186951	0	7.85546e-05	0	0	0.0073055	0.013673	0	0.0088631	0	0.04947	0.4168	89.61	86
2_CAZyme	GT6	1	10	1	4	1	1	6.74582e-05	0.000533703	6.23169e-05	0.000271407	7.85546e-05	0.000101698	0.00821329	0.023102	0.00789411	0.0164744	0.0088631	0.0100846	0.04897	0.4126	90.02	87
2_CAZyme	GT22	0	4	1	1	1	0	0	0.000213481	6.23169e-05	6.78518e-05	7.85546e-05	0	0	0.014611	0.00789411	0.00823722	0.0088631	0	0.04773	0.4021	90.42	88
2_CAZyme	CBM5	21	26	12	12	14	6	0.00141662	0.00138763	0.000747803	0.000814222	0.00109976	0.00061019	0.037638	0.0372509	0.027346	0.0285346	0.0331627	0.024702	0.04746	0.3999	90.82	89
2_CAZyme	PL4	5	14	4	2	3	3	0.000337291	0.000747185	0.000249268	0.000135704	0.000235664	0.000305095	0.0183655	0.0273347	0.0157882	0.0116492	0.0153513	0.017467	0.04278	0.3604	91.18	90
2_CAZyme	GH33	141	200	145	121	117	103	0.0095116	0.0106741	0.00903596	0.00821007	0.00919089	0.0104749	0.0975274	0.103315	0.0950577	0.0906094	0.0958691	0.102347	0.04191	0.3531	91.54	91
2_CAZyme	GH99	3	5	2	2	1	5	0.000202375	0.000266852	0.000124634	0.000135704	7.85546e-05	0.000508492	0.0142258	0.0163356	0.011164	0.0116492	0.0088631	0.0225498	0.04127	0.3477	91.88	92
2_CAZyme	GH74	2	1	1	0	1	0	0.000134916	5.33703e-05	6.23169e-05	0	7.85546e-05	0	0.0116153	0.0073055	0.00789411	0	0.0088631	0	0.04103	0.3457	92.23	93
2_CAZyme	CBM1	2	1	1	0	1	0	0.000134916	5.33703e-05	6.23169e-05	0	7.85546e-05	0	0.0116153	0.0073055	0.00789411	0	0.0088631	0	0.04103	0.3457	92.57	94
2_CAZyme	GH82	1	0	1	0	0	1	6.74582e-05	0	6.23169e-05	0	0	0.000101698	0.00821329	0	0.00789411	0	0	0.0100846	0.03984	0.3357	92.91	95
2_CAZyme	GT56	0	1	2	2	2	1	0	5.33703e-05	0.000124634	0.000135704	0.000157109	0.000101698	0	0.0073055	0.011164	0.0116492	0.0125343	0.0100846	0.03691	0.311	93.22	96
2_CAZyme	GH1	1	1	0	1	0	1	6.74582e-05	5.33703e-05	0	6.78518e-05	0	0.000101698	0.00821329	0.0073055	0	0.00823722	0	0.0100846	0.03667	0.309	93.53	97
2_CAZyme	GT17	0	1	1	0	1	0	0	5.33703e-05	6.23169e-05	0	7.85546e-05	0	0	0.0073055	0.00789411	0	0.0088631	0	0.03627	0.3056	93.84	98
2_CAZyme	GH84	1	0	1	2	2	1	6.74582e-05	0	6.23169e-05	0.000135704	0.000157109	0.000101698	0.00821329	0	0.00789411	0.0116492	0.0125343	0.0100846	0.03627	0.3056	94.14	99
2_CAZyme	GT71	1	0	0	0	0	1	6.74582e-05	0	0	0	0	0.000101698	0.00821329	0	0	0	0	0.0100846	0.03583	0.3019	94.44	100
2_CAZyme	GT8	2	5	1	4	4	1	0.000134916	0.000266852	6.23169e-05	0.000271407	0.000314218	0.000101698	0.0116153	0.0163356	0.00789411	0.0164744	0.0177262	0.0100846	0.03526	0.2971	94.74	101
2_CAZyme	GT75	1	1	0	1	0	0	6.74582e-05	5.33703e-05	0	6.78518e-05	0	0	0.00821329	0.0073055	0	0.00823722	0	0	0.03524	0.2969	95.04	102
2_CAZyme	GT10	0	1	1	1	0	0	0	5.33703e-05	6.23169e-05	6.78518e-05	0	0	0	0.0073055	0.00789411	0.00823722	0	0	0.03479	0.2931	95.33	103
2_CAZyme	GT32	0	1	0	0	0	1	0	5.33703e-05	0	0	0	0.000101698	0	0.0073055	0	0	0	0.0100846	0.03437	0.2896	95.62	104
2_CAZyme	GT12	0	0	0	1	1	0	0	0	0	6.78518e-05	7.85546e-05	0	0	0	0	0.00823722	0.0088631	0	0.03343	0.2816	95.9	105
2_CAZyme	GT95	1	0	0	0	1	0	6.74582e-05	0	0	0	7.85546e-05	0	0.00821329	0	0	0	0.0088631	0	0.0332	0.2797	96.18	106
2_CAZyme	GT27	1	0	1	0	0	0	6.74582e-05	0	6.23169e-05	0	0	0	0.00821329	0	0.00789411	0	0	0	0.03132	0.2639	96.45	107
2_CAZyme	GT64	1	1	0	0	0	0	6.74582e-05	5.33703e-05	0	0	0	0	0.00821329	0.0073055	0	0	0	0	0.03019	0.2543	96.7	108
2_CAZyme	GT47	1	1	0	0	0	0	6.74582e-05	5.33703e-05	0	0	0	0	0.00821329	0.0073055	0	0	0	0	0.03019	0.2543	96.95	109
2_CAZyme	CBM18	1	1	0	0	0	0	6.74582e-05	5.33703e-05	0	0	0	0	0.00821329	0.0073055	0	0	0	0	0.03019	0.2543	97.21	110
2_CAZyme	GH77	259	330	314	282	238	192	0.0174717	0.0176122	0.0195675	0.0191342	0.018696	0.0195261	0.13218	0.132711	0.139884	0.138326	0.136733	0.139736	0.02938	0.2476	97.46	111
2_CAZyme	GT33	3	4	2	1	2	3	0.000202375	0.000213481	0.000124634	6.78518e-05	0.000157109	0.000305095	0.0142258	0.014611	0.011164	0.00823722	0.0125343	0.017467	0.02804	0.2363	97.69	112
2_CAZyme	GH79	0	0	2	0	0	0	0	0	0.000124634	0	0	0	0	0	0.011164	0	0	0	0.02733	0.2302	97.92	113
2_CAZyme	PL12	0	0	0	0	0	1	0	0	0	0	0	0.000101698	0	0	0	0	0	0.0100846	0.02377	0.2003	98.12	114
2_CAZyme	GT16	0	0	0	0	1	0	0	0	0	0	7.85546e-05	0	0	0	0	0	0.0088631	0	0.02135	0.1799	98.3	115
2_CAZyme	GT59	0	0	0	0	1	0	0	0	0	0	7.85546e-05	0	0	0	0	0	0.0088631	0	0.02135	0.1799	98.48	116
2_CAZyme	GH127	0	0	0	0	1	0	0	0	0	0	7.85546e-05	0	0	0	0	0	0.0088631	0	0.02135	0.1799	98.66	117
2_CAZyme	GT73	0	0	0	0	1	0	0	0	0	0	7.85546e-05	0	0	0	0	0	0.0088631	0	0.02135	0.1799	98.84	118
2_CAZyme	GT78	0	0	0	0	1	0	0	0	0	0	7.85546e-05	0	0	0	0	0	0.0088631	0	0.02135	0.1799	99.02	119
2_CAZyme	GT48	0	0	0	1	0	0	0	0	0	6.78518e-05	0	0	0	0	0	0.00823722	0	0	0.02021	0.1702	99.19	120
2_CAZyme	GH17	1	0	0	0	0	0	6.74582e-05	0	0	0	0	0	0.00821329	0	0	0	0	0	0.01975	0.1664	99.36	121
2_CAZyme	GT96	1	0	0	0	0	0	6.74582e-05	0	0	0	0	0	0.00821329	0	0	0	0	0	0.01975	0.1664	99.52	122
2_CAZyme	GT11	1	0	0	0	0	0	6.74582e-05	0	0	0	0	0	0.00821329	0	0	0	0	0	0.01975	0.1664	99.69	123
2_CAZyme	GH48	0	0	1	0	0	0	0	0	6.23169e-05	0	0	0	0	0	0.00789411	0	0	0	0.01932	0.1628	99.85	124
2_CAZyme	GT54	0	1	0	0	0	0	0	5.33703e-05	0	0	0	0	0	0.0073055	0	0	0	0	0.01734	0.1461	100	125
2_CAZyme	unassigned	1193217	1398667	1153877	1210695	1045935	778699	NA	NA	NA	NA	NA	NA	NA	NA	NA	NA	NA	NA	NA	NA	NA	NA
3_PFAM	Phage_integrase	4754	4306	8529	12036	7228	3785	0.00270182	0.00209328	0.00502334	0.00681644	0.00469911	0.00321076	0.051979	0.0457524	0.0708755	0.0825618	0.0685501	0.0566636	0.01514	0.125	0.125	1
3_PFAM	GerE	9767	8034	8937	8250	5679	1901	0.00555084	0.00390557	0.00526364	0.00467229	0.00369207	0.00161259	0.0745039	0.0624946	0.072551	0.0683541	0.0607624	0.0401571	0.01259	0.104	0.229	2
3_PFAM	HTH_31	1978	2477	2091	4876	5907	1224	0.00112415	0.00120415	0.00123154	0.00276146	0.0038403	0.0010383	0.0335283	0.0347008	0.0350933	0.0525496	0.0619701	0.0322227	0.01235	0.102	0.3309	3
3_PFAM	Bac_luciferase	4422	4947	2842	2468	1720	454	0.00251314	0.00240489	0.00167386	0.00139772	0.00111822	0.000385122	0.0501312	0.0490397	0.0409128	0.0373861	0.0334398	0.0196245	0.01202	0.09921	0.4301	4
3_PFAM	TctC	1180	3251	210	165	505	162	0.000670624	0.00158041	0.000123684	9.34458e-05	0.000328314	0.000137422	0.0258964	0.0397544	0.0111213	0.00966674	0.0181194	0.0117227	0.012	0.09908	0.5292	5
3_PFAM	CarbopepD_reg_2	1311	1389	385	514	940	2741	0.000745075	0.000675235	0.000226754	0.000291098	0.000611119	0.00232515	0.0272961	0.0259853	0.0150584	0.0170616	0.0247208	0.0482198	0.01171	0.09667	0.6259	6
3_PFAM	Plug	3286	4107	1312	1659	3323	3776	0.00186752	0.00199654	0.000772731	0.000939555	0.00216037	0.00320313	0.0432148	0.0446826	0.027798	0.0306522	0.0464798	0.0565962	0.01152	0.09507	0.721	7
3_PFAM	Phage_int_SAM_1	1862	1698	3692	5142	2746	1106	0.00105822	0.00082545	0.00217448	0.00291211	0.00178525	0.000938204	0.0325303	0.0287306	0.0466314	0.053964	0.0422522	0.0306301	0.01102	0.09101	0.812	8
3_PFAM	DDE_Tnp_Tn3	324	184	1066	1927	655	79	0.000184137	8.9448e-05	0.000627844	0.00109133	0.000425833	6.70146e-05	0.0135697	0.0094577	0.0250568	0.0330353	0.0206357	0.00818624	0.01067	0.08805	0.9	9
3_PFAM	DUF4158	302	182	1022	1864	634	71	0.000171634	8.84757e-05	0.000601929	0.00105565	0.00041218	6.02283e-05	0.0131009	0.00940615	0.0245342	0.0324908	0.0203022	0.00776069	0.01055	0.08712	0.9871	10
3_PFAM	Phage_int_SAM_3	1576	1139	2486	3585	2103	485	0.000895681	0.000553703	0.00146418	0.00203032	0.00136722	0.000411419	0.0299279	0.0235309	0.0382647	0.0450591	0.0369759	0.0202835	0.01045	0.08624	1.073	11
3_PFAM	Glyoxalase	7257	7928	6187	6641	5070	1234	0.00412434	0.00385404	0.00364397	0.00376105	0.00329614	0.00104678	0.064221	0.0620809	0.0603653	0.0613274	0.057412	0.0323541	0.01024	0.08451	1.158	12
3_PFAM	TonB_dep_Rec	3404	4222	1443	2002	3630	3411	0.00193458	0.00205244	0.000849886	0.00113381	0.00235996	0.0028935	0.0439839	0.0453039	0.0291528	0.0336721	0.0485794	0.0537913	0.01013	0.0836	1.242	13
3_PFAM	PIN	2236	3421	4649	6131	5045	3195	0.00127078	0.00166305	0.00273813	0.00347222	0.00327989	0.00271027	0.0356479	0.0407805	0.0523271	0.0589255	0.0572703	0.0520603	0.009953	0.08217	1.324	14
3_PFAM	AAA_16	4115	3294	3839	3933	2776	530	0.00233866	0.00160131	0.00226106	0.00222741	0.00180475	0.000449591	0.0483597	0.0400164	0.0475506	0.0471954	0.0424824	0.0212036	0.009608	0.07932	1.403	15
3_PFAM	AAA_14	51	153	194	355	412	1220	2.89846e-05	7.4378e-05	0.000114261	0.00020105	0.000267852	0.00103491	0.00538373	0.00862427	0.0106893	0.0141792	0.0163662	0.03217	0.00949	0.07835	1.481	16
3_PFAM	DUF397	101	261	113	681	885	0	5.74009e-05	0.00012688	6.65538e-05	0.000385676	0.000575362	0	0.00757634	0.0112641	0.00815805	0.0196386	0.0239867	0	0.009482	0.07828	1.56	17
3_PFAM	DctM	324	664	54	85	210	1078	0.000184137	0.000322791	3.18045e-05	4.81387e-05	0.000136527	0.000914452	0.0135697	0.0179664	0.00563955	0.00693821	0.0116845	0.0302399	0.009359	0.07727	1.637	18
3_PFAM	SnoaL_2	3995	3228	2873	2623	1720	515	0.00227046	0.00156923	0.00169212	0.0014855	0.00111822	0.000436867	0.0476493	0.0396135	0.0411353	0.0385422	0.0334398	0.0209014	0.009348	0.07718	1.714	19
3_PFAM	DEDD_Tnp_IS110	2902	2307	3722	5429	3574	1434	0.00164928	0.0011215	0.00219215	0.00307465	0.00232355	0.00121644	0.0406113	0.0334888	0.0468204	0.0554495	0.0482032	0.0348775	0.009324	0.07698	1.791	20
3_PFAM	Transposase_20	2967	2339	3766	5455	3613	1452	0.00168622	0.00113706	0.00221807	0.00308937	0.00234891	0.00123171	0.0410636	0.0337203	0.0470964	0.0555821	0.0484655	0.0350957	0.009291	0.0767	1.868	21
3_PFAM	Pkinase	4477	5013	3757	4793	5414	1157	0.00254439	0.00243697	0.00221277	0.00271446	0.00351979	0.000981467	0.050442	0.0493657	0.0470401	0.0521005	0.0593278	0.0313284	0.009232	0.07622	1.944	22
3_PFAM	GIIM	894	693	1627	2762	1815	546	0.000508083	0.000336888	0.000958257	0.00156423	0.00117998	0.000463164	0.0225407	0.0183545	0.0309557	0.0395503	0.0343508	0.0215212	0.009153	0.07557	2.02	23
3_PFAM	DctP	285	685	107	36	145	915	0.000161973	0.000332999	6.302e-05	2.03882e-05	9.42684e-05	0.000776181	0.0127269	0.0182483	0.00793851	0.00451533	0.00970919	0.02786	0.008933	0.07375	2.093	24
3_PFAM	Amidohydro_2	2407	3159	1179	995	1021	349	0.00136796	0.00153569	0.000694398	0.000563506	0.000663779	0.000296052	0.0369859	0.0391878	0.0263514	0.0237383	0.0257639	0.0172062	0.008925	0.07368	2.167	25
3_PFAM	DDE_3	3054	1964	2760	3942	3058	778	0.00173567	0.00095476	0.00162556	0.0022325	0.00198809	0.000659966	0.0416613	0.0308992	0.0403183	0.0472494	0.044588	0.0256898	0.008914	0.07359	2.241	26
3_PFAM	Sigma70_r2	10990	11077	9888	10671	8255	3189	0.0062459	0.00538487	0.00582375	0.00604339	0.00536679	0.00270518	0.079031	0.0733817	0.0763135	0.0777393	0.0732584	0.0520114	0.008911	0.07357	2.314	27
3_PFAM	DUF4143	52	153	189	363	419	1033	2.95529e-05	7.4378e-05	0.000111316	0.000205581	0.000272403	0.000876279	0.00543626	0.00862427	0.0105506	0.0143381	0.0165046	0.029602	0.008768	0.07239	2.387	28
3_PFAM	Ferritin_2	242	224	1109	873	562	29	0.000137535	0.000108893	0.00065317	0.000494413	0.000365371	2.46003e-05	0.0117275	0.0104352	0.0255572	0.0222354	0.0191147	0.00495987	0.008695	0.07178	2.458	29
3_PFAM	DctQ	237	581	45	40	127	833	0.000134693	0.000282442	2.65037e-05	2.26535e-05	8.25661e-05	0.000706622	0.0116057	0.016806	0.00514818	0.00475957	0.00908659	0.0265824	0.008687	0.07172	2.53	30
3_PFAM	RVT_1	1052	870	1783	2969	2001	730	0.000597878	0.000422933	0.00105014	0.00168146	0.0013009	0.000619249	0.0244516	0.0205653	0.0324058	0.0410056	0.036068	0.0248847	0.008659	0.07149	2.602	31
3_PFAM	Guanylate_cyc	4025	4114	3025	2809	2033	693	0.00228751	0.00199994	0.00178164	0.00159084	0.00132171	0.000587862	0.0478279	0.0447207	0.0422095	0.0398854	0.0363553	0.0242459	0.008595	0.07096	2.673	32
3_PFAM	HlyD_D23	1198	2358	923	702	1118	2122	0.000680854	0.0011463	0.000543621	0.000397569	0.000726842	0.00180006	0.0260932	0.033857	0.0233157	0.0199391	0.02696	0.0424271	0.008594	0.07095	2.743	33
3_PFAM	TIR_2	578	536	720	1569	1510	152	0.000328492	0.000260566	0.00042406	0.000888584	0.000981691	0.000128939	0.0181244	0.0161421	0.0205927	0.0298091	0.031332	0.0113552	0.008545	0.07055	2.814	34
3_PFAM	MacB_PCD	5258	5497	2298	2653	4071	1777	0.00298826	0.00267226	0.00135346	0.00150249	0.00264667	0.0015074	0.0546649	0.0516939	0.0367894	0.038762	0.0514458	0.0388253	0.008431	0.06961	2.884	35
3_PFAM	PAS_9	4867	6957	4785	3947	4203	6143	0.00276604	0.00338201	0.00281823	0.00223534	0.00273248	0.00521102	0.0525932	0.058155	0.053087	0.0472793	0.0522731	0.0721874	0.008426	0.06956	2.953	36
3_PFAM	Methyltransf_11	6496	7129	7142	7800	5724	2049	0.00369184	0.00346562	0.00420644	0.00441744	0.00372132	0.00173814	0.0607605	0.0588696	0.0648571	0.0664638	0.0610027	0.041691	0.008383	0.06921	3.022	37
3_PFAM	ACR_tran	869	1682	629	580	784	1915	0.000493875	0.000817671	0.000370463	0.000328476	0.000509699	0.00162447	0.0222233	0.028595	0.0192474	0.0181239	0.0225765	0.0403047	0.008232	0.06796	3.09	38
3_PFAM	OEP	804	1401	599	516	809	1910	0.000456934	0.000681069	0.000352794	0.00029223	0.000525952	0.00162023	0.021376	0.0260973	0.0187828	0.0170947	0.0229337	0.040252	0.008228	0.06793	3.158	39
3_PFAM	Abhydrolase_1	8297	8477	6349	6174	5161	2389	0.0047154	0.00412093	0.00373938	0.00349657	0.0033553	0.00202655	0.0686687	0.0641945	0.0611505	0.0591318	0.057925	0.0450173	0.008226	0.06792	3.226	40
3_PFAM	WD40	1065	1064	970	1975	1911	237	0.000605267	0.000517243	0.000571303	0.00111852	0.00124239	0.000201044	0.0246022	0.022743	0.0239019	0.0334442	0.0352476	0.014179	0.008211	0.06779	3.294	41
3_PFAM	HTH_8	2249	3020	1092	1453	2448	2442	0.00127816	0.00146811	0.000643157	0.000822889	0.00159151	0.00207151	0.0357514	0.038316	0.0253605	0.028686	0.0398937	0.0455139	0.008182	0.06755	3.362	42
3_PFAM	Sigma54_activat	2306	3119	1191	1541	2520	2498	0.00131056	0.00151624	0.000701465	0.000872727	0.00163832	0.00211902	0.0362016	0.0389389	0.0264852	0.029542	0.0404762	0.0460328	0.00796	0.06572	3.427	43
3_PFAM	Phosphoesterase	197	1020	813	266	111	20	0.00011196	0.000495853	0.000478834	0.000150646	7.21641e-05	1.69657e-05	0.0105811	0.0222678	0.0218823	0.0122738	0.00849494	0.00411895	0.007897	0.0652	3.492	44
3_PFAM	RibD_C	2816	2413	2168	2096	1414	328	0.0016004	0.00117303	0.00127689	0.00118704	0.000919279	0.000278238	0.0400051	0.0342496	0.0357336	0.0344535	0.0303196	0.0166805	0.007856	0.06486	3.557	45
3_PFAM	DDE_Tnp_1_4	649	544	1249	2178	1364	573	0.000368843	0.000264455	0.000735626	0.00123348	0.000886773	0.000486068	0.0192053	0.0162621	0.0271224	0.035121	0.0297787	0.0220469	0.007854	0.06485	3.622	46
3_PFAM	NB-ARC	1383	980	1539	1821	1313	139	0.000785994	0.000476408	0.000906428	0.0010313	0.000853616	0.000117912	0.0280356	0.0218268	0.0301069	0.0321139	0.0292167	0.0108587	0.007813	0.0645	3.687	47
3_PFAM	MFS_1	6937	10300	7347	5375	4485	3333	0.00394247	0.00500714	0.00432718	0.00304407	0.00291582	0.00282734	0.0627891	0.0707612	0.0657813	0.0551731	0.0539983	0.0531727	0.007808	0.06447	3.751	48
3_PFAM	HTH_32	2603	1959	2514	3800	2889	906	0.00147935	0.00095233	0.00148068	0.00215208	0.00187822	0.000768547	0.0384623	0.0308598	0.0384795	0.0463906	0.0433384	0.0277227	0.007782	0.06425	3.815	49
3_PFAM	FtsX	5714	5984	2768	3215	4514	2119	0.00324741	0.002909	0.00163027	0.00182078	0.00293467	0.00179752	0.0569861	0.0539352	0.0403767	0.0426706	0.0541726	0.0423971	0.007764	0.0641	3.879	50
3_PFAM	PadR	2938	1936	1390	1726	1553	341	0.00166974	0.000941149	0.000818671	0.000977499	0.00100965	0.000289265	0.0408625	0.0306781	0.0286124	0.031265	0.0317749	0.0170078	0.007663	0.06327	3.943	51
3_PFAM	OmpA	932	1571	559	684	1098	1742	0.000529679	0.000763711	0.000329235	0.000387375	0.000713839	0.00147771	0.0230148	0.0276353	0.0181448	0.0196818	0.0267178	0.038441	0.007652	0.06318	4.006	52
3_PFAM	Cupin_2	5120	5588	3975	3995	2855	1338	0.00290983	0.0027165	0.00234116	0.00226252	0.00185611	0.00113501	0.0539428	0.05212	0.0483856	0.047566	0.0430826	0.0336899	0.007644	0.06311	4.069	53
3_PFAM	HTH_3	2473	3272	2558	3793	3816	3579	0.00140547	0.00159062	0.00150659	0.00214812	0.00248088	0.00303601	0.0374896	0.0398826	0.0388148	0.0463478	0.0498085	0.0551	0.007579	0.06257	4.132	54
3_PFAM	ParE_toxin	420	671	435	706	779	1597	0.000238697	0.000326194	0.000256203	0.000399835	0.000506449	0.00135471	0.0154498	0.0180608	0.0160063	0.0199959	0.0225044	0.0368064	0.007562	0.06243	4.194	55
3_PFAM	Biotin_lipoyl_2	641	1490	469	290	520	1205	0.000364297	0.000724334	0.000276228	0.000164238	0.000338066	0.00102218	0.0190866	0.0269135	0.0166201	0.0128155	0.0183866	0.0319716	0.007562	0.06243	4.256	56
3_PFAM	DDE_Tnp_1	5241	3893	4565	6906	5195	2804	0.00297859	0.00189251	0.00268866	0.00391113	0.00337741	0.00237859	0.0545765	0.0435029	0.0518523	0.062539	0.0581155	0.0487708	0.007526	0.06213	4.319	57
3_PFAM	HlyD_3	793	1530	490	385	653	1340	0.000450682	0.00074378	0.000288596	0.00021804	0.000424533	0.0011367	0.0212293	0.0272723	0.0169881	0.0147662	0.0206042	0.033715	0.007493	0.06187	4.38	58
3_PFAM	SusD_RagB	540	445	116	69	154	733	0.000306896	0.000216328	6.83207e-05	3.90773e-05	0.000100119	0.000621793	0.0175184	0.0147081	0.00826564	0.00625119	0.010006	0.0249358	0.00748	0.06175	4.442	59
3_PFAM	CarboxypepD_reg	3497	3974	2168	2686	3990	1216	0.00198743	0.00193188	0.00127689	0.00152118	0.00259401	0.00103152	0.0445806	0.0439532	0.0357336	0.0390024	0.0509314	0.0321172	0.007479	0.06174	4.504	60
3_PFAM	rve	3797	3879	5439	6620	4805	3049	0.00215793	0.0018857	0.00320342	0.00374916	0.00312386	0.00258642	0.0464535	0.0434246	0.0565987	0.0612304	0.0558915	0.0508569	0.007455	0.06155	4.566	61
3_PFAM	TetR_N	5408	5978	4606	3826	2857	1700	0.0030735	0.00290609	0.0027128	0.00216681	0.00185741	0.00144209	0.0554392	0.0539081	0.0520846	0.046549	0.0430977	0.0379748	0.007445	0.06146	4.627	62
3_PFAM	Y1_Tnp	639	831	327	679	773	1609	0.00036316	0.000403974	0.000192594	0.000384544	0.000502548	0.00136489	0.0190568	0.0200991	0.0138778	0.0196098	0.0224176	0.0369444	0.007438	0.06141	4.688	63
3_PFAM	Sulfatase	1489	1263	671	1358	1245	2069	0.000846237	0.000613983	0.0003952	0.000769087	0.000809408	0.0017551	0.0290901	0.0247787	0.0198796	0.0277324	0.0284501	0.041894	0.007326	0.06049	4.749	64
3_PFAM	SnoaL	1813	1052	1444	1464	831	186	0.00103037	0.000511409	0.000850475	0.000829119	0.000540255	0.000157781	0.0320994	0.0226144	0.0291629	0.0287944	0.0232434	0.0125611	0.007278	0.06009	4.809	65
3_PFAM	Cupredoxin_1	2116	1706	1621	1760	1223	189	0.00120258	0.000829339	0.000954723	0.000996755	0.000795105	0.000160326	0.0346782	0.0287982	0.0308986	0.0315714	0.0281976	0.012662	0.007206	0.0595	4.868	66
3_PFAM	Sigma70_r4_2	8009	8479	7189	7801	6347	2350	0.00455172	0.0041219	0.00423412	0.004418	0.00412635	0.00199347	0.0674664	0.064202	0.0650701	0.0664681	0.0642367	0.0446483	0.007144	0.05898	4.927	67
3_PFAM	N6_Mtase	574	590	944	1770	1393	1147	0.000326219	0.000286817	0.000555989	0.00100242	0.000905626	0.000972984	0.0180615	0.0169357	0.0235794	0.031661	0.0300936	0.0311927	0.007143	0.05897	4.986	68
3_PFAM	HisKA_3	3110	2338	3092	3032	2006	734	0.00176749	0.00113657	0.0018211	0.00171714	0.00130415	0.000622642	0.0420416	0.0337131	0.0426744	0.0414383	0.0361131	0.0249528	0.00704	0.05812	5.045	69
3_PFAM	Glyco_transf_4	6353	7034	7586	7343	5163	2652	0.00361057	0.00341944	0.00446794	0.00415862	0.0033566	0.00224965	0.060088	0.058476	0.0668427	0.0644874	0.0579362	0.0474305	0.007023	0.05799	5.103	70
3_PFAM	Methyltransf_25	5454	5678	6087	6217	4547	1947	0.00309965	0.00276025	0.00358507	0.00352092	0.00295613	0.00165161	0.0556745	0.0525381	0.0598755	0.0593374	0.0543703	0.04064	0.00697	0.05755	5.16	71
3_PFAM	Glycos_transf_1	7751	8577	9097	9111	6408	3511	0.00440509	0.00416954	0.00535788	0.00515991	0.00416601	0.00297833	0.0663709	0.064572	0.0731975	0.0718325	0.0645446	0.0545741	0.006937	0.05727	5.217	72
3_PFAM	Resolvase	943	942	1723	2494	1674	844	0.000535931	0.000457935	0.0010148	0.00141245	0.00108831	0.000715953	0.0231502	0.0213994	0.0318559	0.0375825	0.0329896	0.0267573	0.006921	0.05714	5.274	73
3_PFAM	Fer4	1662	1841	1406	1419	1208	2927	0.000944557	0.000894966	0.000828094	0.000803634	0.000785353	0.00248293	0.0307336	0.029916	0.0287766	0.0283484	0.0280241	0.049829	0.006877	0.05678	5.331	74
3_PFAM	zf-ISL3	626	478	1043	1768	963	304	0.000355772	0.00023237	0.000614298	0.00100129	0.000626072	0.000257879	0.0188619	0.0152437	0.024785	0.0316431	0.0250214	0.0160586	0.006873	0.05675	5.388	75
3_PFAM	Trans_reg_C	6723	7039	6677	6480	5711	2026	0.00382085	0.00342187	0.00393257	0.00366987	0.00371287	0.00171863	0.061813	0.0584968	0.0627102	0.0605795	0.0609333	0.0414563	0.006845	0.05651	5.445	76
3_PFAM	Abhydrolase_6	4731	4743	3494	3360	2791	1232	0.00268875	0.00230572	0.00205787	0.0019029	0.0018145	0.00104509	0.0518531	0.0480179	0.0453637	0.0436222	0.042597	0.0323278	0.006842	0.05649	5.501	77
3_PFAM	TrwC	214	143	572	745	322	24	0.000121622	6.95167e-05	0.000336892	0.000421922	0.000209341	2.03589e-05	0.0110282	0.00833766	0.0183546	0.0205407	0.0144686	0.00451208	0.006776	0.05594	5.557	78
3_PFAM	PhdYeFM_antitox	811	1176	1454	1937	1695	1688	0.000460912	0.000571689	0.000856365	0.001097	0.00110196	0.00143191	0.0214689	0.02391	0.0292637	0.0331209	0.0331959	0.0378405	0.00676	0.05581	5.613	79
3_PFAM	DDE_Tnp_ISL3	749	606	1204	1988	1119	411	0.000425676	0.000294595	0.000709122	0.00112588	0.000727492	0.000348645	0.0206319	0.0171638	0.0266293	0.0335541	0.0269721	0.0186721	0.006758	0.0558	5.669	80
3_PFAM	DUF4096	1843	1084	1121	1577	1172	234	0.00104742	0.000526965	0.000660237	0.000893115	0.000761948	0.000198499	0.0323639	0.0229557	0.0256951	0.029885	0.0276034	0.014089	0.006754	0.05576	5.724	81
3_PFAM	OMP_b-brl	271	721	193	133	281	820	0.000154016	0.0003505	0.000113672	7.5323e-05	0.000182686	0.000695594	0.0124103	0.0187216	0.0106617	0.00867888	0.0135161	0.0263741	0.006736	0.05561	5.78	82
3_PFAM	HTH_Tnp_ISL3	489	376	894	1597	840	290	0.000277911	0.000182785	0.000526541	0.000904442	0.000546106	0.000246003	0.0166707	0.0135198	0.0229465	0.0300739	0.0233689	0.0156845	0.006717	0.05546	5.835	83
3_PFAM	BTAD	2241	1698	1902	2203	1581	354	0.00127362	0.00082545	0.00112022	0.00124764	0.00102785	0.000300293	0.0356878	0.0287306	0.0334698	0.035322	0.0320601	0.017329	0.006663	0.05501	5.89	84
3_PFAM	SusD-like_3	243	277	68	55	71	663	0.000138103	0.000134658	4.00501e-05	3.11486e-05	4.6159e-05	0.000562413	0.0117517	0.0116042	0.00632851	0.00558109	0.00679404	0.0237153	0.0066	0.05449	5.945	85
3_PFAM	ABC2_membrane	2963	2827	3098	3178	2135	700	0.00168395	0.00137429	0.00182463	0.00179982	0.00138802	0.0005938	0.0410359	0.0370714	0.0427157	0.0424243	0.0372561	0.024368	0.006586	0.05437	5.999	86
3_PFAM	Glycos_transf_2	6281	7747	8041	7909	5901	3115	0.00356965	0.00376605	0.00473592	0.00447917	0.0038364	0.00264241	0.0597466	0.0613682	0.068818	0.0669266	0.0619387	0.0514044	0.00649	0.05358	6.053	87
3_PFAM	AHSA1	1669	2118	1193	1207	993	211	0.000948535	0.00102962	0.000702643	0.00068357	0.000645576	0.000178988	0.0307983	0.0320878	0.0265074	0.0261452	0.0254082	0.0133787	0.006489	0.05358	6.106	88
3_PFAM	TPR_8	2856	4398	2301	3247	4040	3095	0.00162314	0.002138	0.00135522	0.0018389	0.00262651	0.00262544	0.0402882	0.0462385	0.0368134	0.0428824	0.0512495	0.0512391	0.006483	0.05353	6.16	89
3_PFAM	Usp	1377	1517	1201	999	723	1974	0.000782584	0.00073746	0.000707355	0.000565772	0.000470042	0.00167452	0.0279747	0.0271562	0.0265962	0.023786	0.0216804	0.0409209	0.006448	0.05324	6.213	90
3_PFAM	Glyco_trans_1_4	3652	4196	4879	4585	3169	1484	0.00207552	0.0020398	0.00287359	0.00259666	0.00206025	0.00125886	0.0455579	0.0451642	0.0536059	0.0509574	0.04539	0.0354804	0.006428	0.05307	6.266	91
3_PFAM	adh_short_C2	6953	8666	5234	4573	4284	3101	0.00395157	0.00421281	0.00308268	0.00258986	0.00278514	0.00263053	0.0628615	0.0649061	0.0555219	0.0508907	0.0527744	0.0512887	0.006422	0.05302	6.319	92
3_PFAM	Fic	393	608	709	826	636	1358	0.000223352	0.000295567	0.000417581	0.000467795	0.000413481	0.00115197	0.014945	0.0171921	0.0204348	0.0216286	0.0203342	0.0339407	0.006394	0.05279	6.372	93
3_PFAM	Rnf-Nqr	5	0	1	6	5	523	2.84163e-06	0	5.88972e-07	3.39803e-06	3.25063e-06	0.000443653	0.00168571	0	0.000767445	0.00184337	0.00180295	0.0210631	0.006359	0.0525	6.425	94
3_PFAM	FAD_binding_7	12	25	160	49	53	482	6.81991e-06	1.21533e-05	9.42355e-05	2.77506e-05	3.44567e-05	0.000408874	0.0026115	0.00348615	0.0097075	0.00526788	0.00586998	0.0202206	0.006336	0.05231	6.477	95
3_PFAM	HisKA	9829	14043	9392	8000	8683	8217	0.00558607	0.00682673	0.00553162	0.0045307	0.00564505	0.00697036	0.07474	0.082624	0.0743749	0.0673105	0.0751335	0.0834887	0.006325	0.05222	6.529	96
3_PFAM	TPR_16	2939	5059	2512	3263	4285	2938	0.00167031	0.00245933	0.0014795	0.00184796	0.00278579	0.00249226	0.0408694	0.0495917	0.0384642	0.0429879	0.0527806	0.0499226	0.006312	0.05212	6.581	97
3_PFAM	MFS_3	1364	1913	1776	1280	954	249	0.000775196	0.000929968	0.00104601	0.000724913	0.000620221	0.000211223	0.0278423	0.0304954	0.0323421	0.0269242	0.0249042	0.0145335	0.00631	0.0521	6.633	98
3_PFAM	HATPase_c_2	2098	2247	2786	2700	1856	618	0.00119235	0.00109234	0.00164088	0.00152911	0.00120663	0.000524241	0.0345304	0.0330505	0.0405077	0.0391039	0.0347367	0.0228963	0.006305	0.05206	6.685	99
3_PFAM	Uma2	1278	1128	1162	1492	1563	236	0.00072632	0.000548355	0.000684385	0.000844976	0.00101615	0.000200195	0.0269503	0.023417	0.0261608	0.0290685	0.0318771	0.014149	0.006286	0.0519	6.737	100
3_PFAM	BPD_transp_2	3618	5165	2961	2410	1900	1604	0.0020562	0.00251086	0.00174395	0.00136487	0.00123524	0.00136065	0.0453454	0.0501085	0.0417606	0.0369442	0.035146	0.036887	0.006266	0.05174	6.789	101
3_PFAM	Na_sulph_symp	215	98	48	144	254	596	0.00012219	4.76408e-05	2.82706e-05	8.15527e-05	0.000165132	0.000505578	0.011054	0.00690223	0.00531702	0.00903065	0.0128504	0.0224851	0.006254	0.05163	6.841	102
3_PFAM	Sigma70_r4	3821	3501	3809	3941	2761	1128	0.00217157	0.00170194	0.00224339	0.00223194	0.001795	0.000956866	0.0466001	0.0412546	0.0473645	0.0472434	0.0423674	0.0309333	0.006163	0.05088	6.892	103
3_PFAM	Polyketide_cyc2	1962	1979	2153	2059	1274	402	0.00111505	0.000962052	0.00126806	0.00116609	0.000828261	0.000341011	0.0333924	0.031017	0.0356098	0.0341481	0.0287795	0.0184665	0.006157	0.05083	6.942	104
3_PFAM	AbiEii	117	235	207	336	310	818	6.64941e-05	0.000114241	0.000121917	0.00019029	0.000201539	0.000693898	0.00815439	0.0106883	0.0110416	0.0137945	0.0141965	0.0263419	0.006147	0.05075	6.993	105
3_PFAM	HipA_C	15	87	53	43	44	615	8.52488e-06	4.22933e-05	3.12155e-05	2.43525e-05	2.86056e-05	0.000521696	0.00291974	0.00650333	0.00558708	0.00493483	0.00534842	0.0228407	0.006135	0.05065	7.044	106
3_PFAM	Zn_ribbon_recom	602	546	883	1530	1095	305	0.000342132	0.000265427	0.000520062	0.000866497	0.000711889	0.000258727	0.0184968	0.0162919	0.0228049	0.0294363	0.0266812	0.016085	0.006117	0.05051	7.094	107
3_PFAM	Transposase_mut	1430	1122	2103	2719	1462	1002	0.000812705	0.000545438	0.00123861	0.00153987	0.000950485	0.000849982	0.028508	0.0233546	0.0351939	0.0392412	0.0308299	0.0291545	0.006067	0.05009	7.144	108
3_PFAM	Sigma70_r3	2655	2049	2436	2467	1600	636	0.0015089	0.000996081	0.00143474	0.00139716	0.0010402	0.00053951	0.0388446	0.0315608	0.0378779	0.0373785	0.0322522	0.0232273	0.006048	0.04993	7.194	109
3_PFAM	Arm-DNA-bind_4	536	284	677	1062	502	102	0.000304622	0.000138061	0.000398734	0.000601451	0.000326364	8.65251e-05	0.0174534	0.0117499	0.0199683	0.0245245	0.0180655	0.00930189	0.00604	0.04987	7.244	110
3_PFAM	ECH_1	4074	4959	2835	2643	2427	1418	0.00231536	0.00241072	0.00166974	0.00149683	0.00157786	0.00120287	0.0481182	0.0490991	0.0408624	0.0386889	0.0397223	0.0346824	0.006035	0.04982	7.294	111
3_PFAM	HTH_Tnp_4	247	247	357	770	520	37	0.000140376	0.000120074	0.000210263	0.00043608	0.000338066	3.13866e-05	0.0118481	0.0109578	0.0145004	0.0208825	0.0183866	0.00560237	0.006033	0.04981	7.344	112
3_PFAM	ResIII	1545	1689	2111	2695	2110	2173	0.000878063	0.000821074	0.00124332	0.00152628	0.00137177	0.00184333	0.0296321	0.0286544	0.0352607	0.0390676	0.0370374	0.042934	0.006033	0.04981	7.394	113
3_PFAM	Couple_hipA	14	82	51	42	46	587	7.95656e-06	3.98627e-05	3.00376e-05	2.37862e-05	2.99058e-05	0.000497944	0.00282074	0.00631369	0.00548065	0.00487711	0.00546862	0.0223147	0.005973	0.04932	7.443	114
3_PFAM	Acyl-CoA_dh_N	4876	5802	3822	3493	2933	1806	0.00277116	0.00282053	0.00225105	0.00197822	0.00190682	0.001532	0.0526418	0.0531087	0.0474452	0.0444772	0.0436672	0.0391408	0.005925	0.04892	7.492	115
3_PFAM	Peripla_BP_6	1826	2913	1396	1071	850	678	0.00103776	0.0014161	0.000822205	0.000606548	0.000552608	0.000575138	0.0322143	0.0376311	0.0286741	0.0246282	0.0235076	0.023982	0.005925	0.04892	7.541	116
3_PFAM	HTH_17	1953	1635	2409	3110	1975	953	0.00110994	0.000794823	0.00141883	0.00176131	0.001284	0.000808416	0.0333158	0.0281926	0.0376674	0.041968	0.0358329	0.0284327	0.005923	0.0489	7.59	117
3_PFAM	rve_3	2082	1836	2556	3351	2250	1054	0.00118325	0.000892536	0.00150541	0.0018978	0.00146278	0.000894093	0.0343985	0.0298753	0.0387996	0.0435637	0.0382464	0.0299014	0.005916	0.04884	7.639	118
3_PFAM	TPR_6	544	1029	425	511	755	1183	0.000309169	0.000500228	0.000250313	0.000289399	0.000490846	0.00100352	0.0175832	0.0223658	0.0158213	0.0170117	0.022155	0.0316784	0.005913	0.04882	7.687	119
3_PFAM	HSDR_N	295	310	481	727	641	858	0.000167656	0.0001507	0.000283295	0.000411728	0.000416731	0.000727829	0.0129482	0.012276	0.0168314	0.0202911	0.020414	0.0269783	0.005891	0.04864	7.736	120
3_PFAM	CoA_transf_3	1309	2012	799	583	518	371	0.000743938	0.000978094	0.000470589	0.000330175	0.000336766	0.000314714	0.0272752	0.0312745	0.0216931	0.0181707	0.0183512	0.0177402	0.005865	0.04842	7.784	121
3_PFAM	Recombinase	664	673	1045	1711	1258	457	0.000377368	0.000327166	0.000615476	0.000969004	0.000817859	0.000387667	0.019426	0.0180877	0.0248088	0.0311288	0.0285982	0.0196893	0.005863	0.0484	7.833	122
3_PFAM	CitMHS	340	195	103	218	275	716	0.000193231	9.47954e-05	6.06641e-05	0.000123462	0.000178785	0.000607373	0.0139007	0.00973629	0.00778872	0.0111113	0.013371	0.0246449	0.005852	0.04832	7.881	123
3_PFAM	CHAT	652	697	465	1147	1118	196	0.000370548	0.000338833	0.000273872	0.00064959	0.000726842	0.000166264	0.0192496	0.0184074	0.0165491	0.025487	0.02696	0.0128943	0.005842	0.04823	7.929	124
3_PFAM	PAS_3	3891	5784	3949	3224	3419	4045	0.00221135	0.00281178	0.00232585	0.00182587	0.00222278	0.00343132	0.047025	0.0530262	0.0482271	0.0427302	0.0471464	0.0585774	0.005832	0.04815	7.977	125
3_PFAM	DDE_Tnp_ISAZ013	420	392	736	1207	614	164	0.000238697	0.000190563	0.000433483	0.00068357	0.000399178	0.000139119	0.0154498	0.0138045	0.0208203	0.0261452	0.0199794	0.0117949	0.005819	0.04804	8.026	126
3_PFAM	Flg_bb_rod	239	477	225	112	77	588	0.00013583	0.000231884	0.000132519	6.34299e-05	5.00597e-05	0.000498792	0.0116546	0.0152277	0.0115117	0.00796429	0.00707529	0.0223337	0.005812	0.04799	8.074	127
3_PFAM	MarR_2	1805	2743	1984	1584	1092	565	0.00102583	0.00133346	0.00116852	0.000897079	0.000709938	0.000479281	0.0320285	0.0365165	0.0341836	0.0299513	0.0266447	0.0218925	0.0058	0.04788	8.121	128
3_PFAM	p450	1562	1845	1060	1014	894	232	0.000887724	0.000896911	0.00062431	0.000574267	0.000581213	0.000196802	0.0297947	0.0299485	0.0249862	0.0239639	0.0241084	0.0140286	0.005785	0.04776	8.169	129
3_PFAM	DUF899	621	535	351	392	210	5	0.00035293	0.00026008	0.000206729	0.000222004	0.000136527	4.24143e-06	0.0187864	0.016127	0.0143781	0.0148998	0.0116845	0.00205947	0.005755	0.04751	8.217	130
3_PFAM	BCA_ABC_TP_C	1883	3010	1541	1189	892	774	0.00107016	0.00146325	0.000907606	0.000673376	0.000579913	0.000656573	0.0327133	0.0382525	0.0301265	0.0259495	0.0240814	0.0256237	0.005744	0.04742	8.264	131
3_PFAM	TPR_2	1535	2820	1287	1763	2461	1772	0.00087238	0.00137089	0.000758007	0.000998454	0.00159996	0.00150316	0.0295361	0.0370255	0.0275319	0.0315983	0.0399995	0.0387706	0.005715	0.04718	8.311	132
3_PFAM	Fer4_7	855	1268	843	755	756	1733	0.000485918	0.000616413	0.000496503	0.000427585	0.000491496	0.00147008	0.0220436	0.0248277	0.0222824	0.0206781	0.0221697	0.0383416	0.005684	0.04693	8.358	133
3_PFAM	MCPsignal	291	581	264	151	279	782	0.000165383	0.000282442	0.000155489	8.5517e-05	0.000181385	0.000663359	0.0128601	0.016806	0.0124695	0.00924754	0.0134679	0.0257558	0.005683	0.04692	8.405	134
3_PFAM	Copper-bind	1816	1490	1464	1382	922	305	0.00103208	0.000724334	0.000862255	0.000782679	0.000599417	0.000258727	0.032126	0.0269135	0.0293642	0.0279764	0.024483	0.016085	0.005674	0.04685	8.452	135
3_PFAM	BCCT	35	6	2	59	57	352	1.98914e-05	2.91678e-06	1.17794e-06	3.34139e-05	3.70572e-05	0.000298597	0.00445998	0.00170786	0.00108533	0.00578048	0.00608746	0.0172799	0.00563	0.04648	8.498	136
3_PFAM	Acyl-CoA_dh_1	4873	5752	3792	3511	2897	1889	0.00276945	0.00279622	0.00223338	0.00198841	0.00188342	0.00160241	0.0526256	0.0528793	0.0472587	0.0445916	0.0433983	0.0400301	0.005625	0.04644	8.545	137
3_PFAM	TPR_12	2388	2076	2120	3020	2752	1023	0.00135716	0.00100921	0.00124862	0.00171034	0.00178915	0.000867796	0.0368397	0.031768	0.0353358	0.0413563	0.0422983	0.0294584	0.005623	0.04643	8.591	138
3_PFAM	PD40	4168	3795	2529	3382	4341	2071	0.00236878	0.00184487	0.00148951	0.00191536	0.0028222	0.0017568	0.0486701	0.0429519	0.0385942	0.0437648	0.0531244	0.0419142	0.005621	0.04641	8.638	139
3_PFAM	YCII	1336	1331	821	699	628	178	0.000759283	0.00064704	0.000483546	0.00039587	0.000408279	0.000150995	0.0275551	0.025437	0.0219897	0.0198965	0.0202059	0.012288	0.005612	0.04634	8.684	140
3_PFAM	AA_permease_2	1704	2366	1755	1527	1457	328	0.000968427	0.00115018	0.00103365	0.000864798	0.000947234	0.000278238	0.0311196	0.0339144	0.0321504	0.0294075	0.0307772	0.0166805	0.005569	0.04598	8.73	141
3_PFAM	SBF	57	72	61	56	64	691	3.23946e-05	3.50014e-05	3.59273e-05	3.17149e-05	4.16081e-05	0.000586165	0.00569162	0.0059162	0.00599394	0.0056316	0.00645043	0.0242109	0.005568	0.04597	8.776	142
3_PFAM	MDMPI_N	965	1113	1116	1005	750	72	0.000548434	0.000541063	0.000657293	0.00056917	0.000487595	6.10766e-05	0.0234187	0.0232608	0.0256377	0.0238573	0.0220816	0.00781515	0.005559	0.0459	8.822	143
3_PFAM	DDE_5	1097	794	1019	1501	1289	307	0.000623453	0.000385988	0.000600162	0.000850073	0.000838013	0.000260424	0.024969	0.0196466	0.0244982	0.029156	0.0289485	0.0161376	0.005549	0.04581	8.868	144
3_PFAM	HTH_29	1243	888	1298	1916	1349	465	0.000706429	0.000431684	0.000764485	0.0010851	0.000877021	0.000394453	0.0265787	0.020777	0.0276493	0.0329409	0.0296145	0.0198608	0.005541	0.04575	8.913	145
3_PFAM	NACHT	235	216	306	686	678	85	0.000133556	0.000105004	0.000180225	0.000388508	0.000440786	7.21043e-05	0.0115567	0.0102472	0.0134248	0.0197106	0.0209949	0.00849142	0.00554	0.04574	8.959	146
3_PFAM	ArsP_1	147	226	284	131	83	633	8.35439e-05	0.000109865	0.000167268	7.41903e-05	5.39605e-05	0.000536965	0.00914023	0.0104817	0.0129332	0.00861338	0.00734578	0.0231725	0.005511	0.0455	9.005	147
3_PFAM	PMT_2	1166	1889	1821	1472	1224	341	0.000662668	0.0009183	0.00107252	0.00083365	0.000795755	0.000289265	0.0257423	0.0303035	0.0327493	0.028873	0.0282091	0.0170078	0.005506	0.04546	9.05	148
3_PFAM	Rieske	2560	3257	2508	2350	1842	667	0.00145491	0.00158333	0.00147714	0.00133089	0.00119753	0.000565807	0.0381433	0.039791	0.0384336	0.0364814	0.0346054	0.0237867	0.005484	0.04528	9.095	149
3_PFAM	LVIVD	1424	708	363	804	692	259	0.000809296	0.00034418	0.000213797	0.000455336	0.000449888	0.000219706	0.0284481	0.0185521	0.0146218	0.0213386	0.0212106	0.0148225	0.005468	0.04514	9.141	150
3_PFAM	Whib	583	608	804	1136	788	141	0.000331334	0.000295567	0.000473533	0.00064336	0.0005123	0.000119608	0.0182026	0.0171921	0.0217608	0.0253645	0.022634	0.0109366	0.005464	0.04511	9.186	151
3_PFAM	HATPase_c	14290	18360	13217	11968	12078	10981	0.00812137	0.00892536	0.00778444	0.00677793	0.00785223	0.00931503	0.0901187	0.0944741	0.0882295	0.0823282	0.0886128	0.0965144	0.005438	0.0449	9.231	152
3_PFAM	ADH_N	4652	5368	3966	3585	2975	1703	0.00264385	0.00260955	0.00233586	0.00203032	0.00193413	0.00144463	0.0514184	0.0510837	0.0483308	0.0450591	0.0439787	0.0380083	0.005433	0.04485	9.275	153
3_PFAM	HTH_42	815	775	839	1054	656	73	0.000463185	0.000376751	0.000494147	0.00059692	0.000426483	6.19249e-05	0.0215217	0.0194101	0.0222294	0.024432	0.0206515	0.00786924	0.005432	0.04484	9.32	154
3_PFAM	Flg_bbr_C	208	420	202	103	70	524	0.000118212	0.000204175	0.000118972	5.83328e-05	4.55089e-05	0.000444502	0.0108725	0.014289	0.0109074	0.00763759	0.00674603	0.0210832	0.005423	0.04477	9.365	155
3_PFAM	PQQ_2	1937	2336	931	1351	1795	644	0.00110085	0.0011356	0.000548333	0.000765123	0.00116698	0.000546296	0.033179	0.0336987	0.0234165	0.0276609	0.034161	0.023373	0.005392	0.04452	9.41	156
3_PFAM	OMP_b-brl_2	47	73	22	57	43	539	2.67113e-05	3.54875e-05	1.29574e-05	3.22813e-05	2.79554e-05	0.000457226	0.0051683	0.00595714	0.00359964	0.00568166	0.00528729	0.0213828	0.005377	0.04439	9.454	157
3_PFAM	Ald_Xan_dh_C2	1451	1992	834	696	794	406	0.00082464	0.000968372	0.000491203	0.000394171	0.000516201	0.000344404	0.0287166	0.0311187	0.0221631	0.0198537	0.02272	0.0185581	0.005358	0.04423	9.498	158
3_PFAM	DNA_photolyase	15	27	155	53	60	352	8.52488e-06	1.31255e-05	9.12906e-05	3.00159e-05	3.90076e-05	0.000298597	0.00291974	0.00362292	0.00955461	0.00547868	0.00624561	0.0172799	0.005343	0.04412	9.542	159
3_PFAM	TPR_10	507	565	518	1128	1135	253	0.000288141	0.000274664	0.000305087	0.000638829	0.000737894	0.000214616	0.0169747	0.016573	0.0174668	0.0252751	0.0271642	0.0146498	0.005331	0.04401	9.586	160
3_PFAM	DUF4976	495	375	201	477	382	838	0.000281321	0.000182299	0.000118383	0.000270143	0.000248348	0.000710863	0.0167726	0.0135018	0.0108804	0.016436	0.0157591	0.026662	0.005286	0.04364	9.63	161
3_PFAM	HsdM_N	225	227	406	655	509	621	0.000127873	0.000110352	0.000239123	0.000370951	0.000330914	0.000526785	0.0113081	0.0105048	0.0154636	0.0192601	0.0181911	0.0229518	0.005279	0.04359	9.674	162
3_PFAM	Y_Y_Y	278	428	175	205	212	779	0.000157994	0.000208064	0.00010307	0.000116099	0.000137827	0.000660815	0.0125696	0.0144244	0.0101523	0.0107749	0.01174	0.0257063	0.005271	0.04352	9.717	163
3_PFAM	DUF4440	1230	1533	930	930	1277	238	0.00069904	0.000745238	0.000547744	0.000526694	0.000830212	0.000201892	0.0264394	0.027299	0.0234039	0.0229498	0.0288134	0.0142089	0.005264	0.04346	9.761	164
3_PFAM	PAS_4	6114	8383	5775	5000	5336	5383	0.00347474	0.00407523	0.00340131	0.00283169	0.00346908	0.00456632	0.0589469	0.0638375	0.0583208	0.0532136	0.0588989	0.0675746	0.005256	0.0434	9.804	165
3_PFAM	SPOR	343	639	230	253	527	718	0.000194936	0.000310637	0.000135464	0.000143284	0.000342617	0.000609069	0.0139619	0.0176249	0.0116389	0.0119701	0.0185099	0.0246793	0.005252	0.04336	9.847	166
3_PFAM	MotA_ExbB	388	770	313	272	367	833	0.00022051	0.00037432	0.000184348	0.000154044	0.000238596	0.000706622	0.0148496	0.0193474	0.0135775	0.0124114	0.0154466	0.0265824	0.005246	0.04331	9.891	167
3_PFAM	GYD	683	324	376	553	281	34	0.000388166	0.000157506	0.000221453	0.000313185	0.000182686	2.88417e-05	0.0197019	0.0125502	0.0148813	0.017697	0.0135161	0.00537045	0.005244	0.04329	9.934	168
3_PFAM	YkuD	1436	1848	2180	1961	1531	537	0.000816115	0.000898369	0.00128396	0.00111059	0.000995344	0.000455529	0.0285677	0.0299728	0.0358324	0.0333255	0.0315491	0.0213431	0.00524	0.04326	9.977	169
3_PFAM	UvrD_C_2	215	304	550	432	323	734	0.00012219	0.000147784	0.000323935	0.000244658	0.000209991	0.000622642	0.011054	0.0121566	0.0179982	0.0156415	0.0144911	0.0249528	0.00522	0.04309	10.02	170
3_PFAM	DUF1345	78	181	304	42	15	0	4.43294e-05	8.79896e-05	0.000179047	2.37862e-05	9.7519e-06	0	0.00665803	0.00938028	0.0133809	0.00487711	0.0031228	0	0.005219	0.04309	10.06	171
3_PFAM	DDE_Tnp_IS66	690	745	951	1650	1183	942	0.000392145	0.000362167	0.000560112	0.000934458	0.0007691	0.000799085	0.0198026	0.0190307	0.0236667	0.0305689	0.0277326	0.0282681	0.005215	0.04306	10.11	172
3_PFAM	DUF86	168	297	254	420	459	655	9.54787e-05	0.000144381	0.000149599	0.000237862	0.000298408	0.000555627	0.00977132	0.0120159	0.0122311	0.0154228	0.0172745	0.0235717	0.005212	0.04303	10.15	173
3_PFAM	MerR_1	2304	2074	2510	2761	1995	797	0.00130942	0.00100823	0.00147832	0.00156366	0.001297	0.000676084	0.0361859	0.0317527	0.0384489	0.0395431	0.0360139	0.0260016	0.005211	0.04302	10.19	174
3_PFAM	CHU_C	534	911	570	625	423	1207	0.000303486	0.000442865	0.000335714	0.000353961	0.000275004	0.00102388	0.0174208	0.0210444	0.0183225	0.0188139	0.0165832	0.0319981	0.0052	0.04293	10.24	175
3_PFAM	GT87	456	605	845	666	487	56	0.000259156	0.000294109	0.000497681	0.000377181	0.000316612	4.7504e-05	0.0160983	0.0171496	0.0223088	0.0194212	0.0177936	0.00689231	0.005192	0.04287	10.28	176
3_PFAM	DUF2127	14	190	250	53	5	0	7.95656e-06	9.23648e-05	0.000147243	3.00159e-05	3.25063e-06	0	0.00282074	0.00961066	0.0121344	0.00547868	0.00180295	0	0.005184	0.0428	10.32	177
3_PFAM	ABG_transport	41	3	0	8	60	229	2.33013e-05	1.45839e-06	0	4.5307e-06	3.90076e-05	0.000194257	0.00482715	0.00120764	0	0.00212855	0.00624561	0.0139376	0.005178	0.04275	10.36	178
3_PFAM	HxlR	1071	1028	789	841	611	88	0.000608677	0.000499742	0.000464699	0.00047629	0.000397227	7.46491e-05	0.0246714	0.0223549	0.0215569	0.0218241	0.0199306	0.00863997	0.005161	0.04261	10.41	179
3_PFAM	Reg_prop	267	406	171	206	211	760	0.000151743	0.000197369	0.000100714	0.000116666	0.000137177	0.000644697	0.0123184	0.0140488	0.0100356	0.0108012	0.0117122	0.0253909	0.005127	0.04233	10.45	180
3_PFAM	Acyl-CoA_dh_M	4610	5356	3607	3332	2784	1850	0.00261998	0.00260371	0.00212442	0.00188704	0.00180995	0.00156933	0.0511857	0.0510266	0.0460914	0.0434401	0.0425435	0.0396148	0.005114	0.04222	10.49	181
3_PFAM	Bac_surface_Ag	530	748	277	322	605	785	0.000301213	0.000363626	0.000163145	0.000182361	0.000393327	0.000665904	0.0173555	0.019069	0.0127728	0.0135041	0.0198325	0.0258051	0.005105	0.04215	10.53	182
3_PFAM	ABC_sub_bind	391	641	52	100	194	216	0.000222215	0.00031161	3.06265e-05	5.66338e-05	0.000126125	0.00018323	0.0149069	0.0176525	0.00553412	0.00752554	0.0112305	0.0135362	0.005099	0.0421	10.58	183
3_PFAM	Fer4_4	225	447	295	183	253	757	0.000127873	0.0002173	0.000173747	0.00010364	0.000164482	0.000642152	0.0113081	0.0147411	0.0131813	0.0101804	0.0128251	0.0253407	0.005094	0.04206	10.62	184
3_PFAM	AAA_30	442	438	1083	1155	599	546	0.0002512	0.000212925	0.000637857	0.00065412	0.000389426	0.000463164	0.0158493	0.014592	0.0252558	0.0255758	0.0197339	0.0215212	0.005089	0.04201	10.66	185
3_PFAM	DUF4383	411	206	305	454	296	5	0.000233582	0.000100143	0.000179636	0.000257117	0.000192437	4.24143e-06	0.0152834	0.0100071	0.0134029	0.0160349	0.0138722	0.00205947	0.005086	0.04199	10.7	186
3_PFAM	TrkA_C	1274	867	953	1230	978	1493	0.000724047	0.000421475	0.00056129	0.000696596	0.000635824	0.00126649	0.0269081	0.0205299	0.0236916	0.0263931	0.0252155	0.0355878	0.00508	0.04194	10.74	187
3_PFAM	PAS	4510	6108	4476	3891	3807	4400	0.00256315	0.00296928	0.00263624	0.00220362	0.00247503	0.00373246	0.0506275	0.0544911	0.0513443	0.0469427	0.0497497	0.0610938	0.005074	0.04189	10.79	188
3_PFAM	PAP2_3	365	397	728	516	237	51	0.000207439	0.000192994	0.000428772	0.00029223	0.00015408	4.32626e-05	0.0144027	0.0138922	0.0207068	0.0170947	0.0124129	0.00657743	0.005072	0.04187	10.83	189
3_PFAM	Voltage_CLC	38	418	231	53	28	234	2.15964e-05	0.000203203	0.000136052	3.00159e-05	1.82035e-05	0.000198499	0.00464719	0.0142549	0.0116642	0.00547868	0.00426656	0.014089	0.005038	0.0416	10.87	190
3_PFAM	Response_reg	21522	27324	19867	17732	17885	13911	0.0122315	0.013283	0.0117011	0.0100423	0.0116275	0.0118005	0.110596	0.115252	0.108172	0.100211	0.107831	0.10863	0.005037	0.04159	10.91	191
3_PFAM	AlbA_2	165	140	265	361	328	569	9.37737e-05	6.80583e-05	0.000156078	0.000204448	0.000213242	0.000482675	0.00968368	0.00824974	0.0124931	0.0142985	0.0146028	0.0219699	0.005034	0.04156	10.95	192
3_PFAM	DUF1501	742	1210	543	851	906	156	0.000421698	0.000588218	0.000319812	0.000481954	0.000589015	0.000132333	0.0205353	0.0242532	0.0178833	0.0219534	0.0242696	0.0115036	0.004992	0.04121	10.99	193
3_PFAM	DUF35_N	451	785	157	138	107	67	0.000256315	0.000381612	9.24686e-05	7.81546e-05	6.95635e-05	5.68351e-05	0.0160098	0.0195349	0.00961606	0.00884051	0.00834048	0.00753891	0.004991	0.0412	11.03	194
3_PFAM	PorP_SprF	21	46	9	22	20	405	1.19348e-05	2.2362e-05	5.30075e-06	1.24594e-05	1.30025e-05	0.000343556	0.00345468	0.00472885	0.00230234	0.00352979	0.0036059	0.0185353	0.004987	0.04117	11.08	195
3_PFAM	dCache_1	788	1232	734	520	611	1147	0.000447841	0.000598913	0.000432305	0.000294496	0.000397227	0.000972984	0.0211622	0.0244727	0.020792	0.0171609	0.0199306	0.0311927	0.00498	0.04111	11.12	196
3_PFAM	PAP2	1591	1612	1802	1977	1324	450	0.000904206	0.000783642	0.00106133	0.00111965	0.000860768	0.000381729	0.03007	0.0279936	0.032578	0.0334612	0.0293388	0.0195379	0.004974	0.04107	11.16	197
3_PFAM	DUF4974	70	155	7	10	21	247	3.97828e-05	7.53502e-05	4.1228e-06	5.66338e-06	1.36527e-05	0.000209527	0.00630736	0.00868045	0.00203047	0.00237979	0.00369495	0.014475	0.00496	0.04095	11.2	198
3_PFAM	PQQ	680	1072	313	213	317	169	0.000386461	0.000521132	0.000184348	0.00012063	0.00020609	0.00014336	0.0196586	0.0228283	0.0135775	0.0109832	0.0143558	0.0119733	0.004958	0.04094	11.24	199
3_PFAM	STAS_2	1078	1239	1595	1360	862	319	0.000612655	0.000602316	0.00093941	0.00077022	0.000560409	0.000270603	0.0247519	0.0245421	0.0306498	0.0277528	0.023673	0.01645	0.004957	0.04093	11.28	200
3_PFAM	AMP-binding_C	4378	5531	3969	3904	3386	1623	0.00248813	0.00268879	0.00233763	0.00221098	0.00220133	0.00137677	0.0498811	0.0518535	0.048349	0.0470211	0.0469183	0.0371048	0.004945	0.04083	11.32	201
3_PFAM	OB_aCoA_assoc	464	791	168	141	111	74	0.000263703	0.000384529	9.89473e-05	7.98537e-05	7.21641e-05	6.27731e-05	0.0162389	0.0196094	0.00994722	0.00893609	0.00849494	0.00792295	0.004928	0.04069	11.36	202
3_PFAM	TnpB_IS66	70	291	123	93	124	476	3.97828e-05	0.000141464	7.24435e-05	5.26694e-05	8.06157e-05	0.000403784	0.00630736	0.0118939	0.00851138	0.00725737	0.00897862	0.0200944	0.004914	0.04057	11.4	203
3_PFAM	HTH_7	375	361	971	944	527	291	0.000213122	0.000175493	0.000571892	0.000534623	0.000342617	0.000246851	0.0145987	0.0132474	0.0239143	0.0231219	0.0185099	0.0157115	0.004901	0.04047	11.44	204
3_PFAM	F420H2_quin_red	801	718	670	593	346	71	0.000455229	0.000349042	0.000394611	0.000335838	0.000224944	6.02283e-05	0.0213361	0.0186827	0.0198648	0.0183259	0.0149981	0.00776069	0.004895	0.04042	11.48	205
3_PFAM	MerR	997	711	1081	1364	906	281	0.000566621	0.000345639	0.000636679	0.000772485	0.000589015	0.000238368	0.0238038	0.0185914	0.0252325	0.0277936	0.0242696	0.0154392	0.004878	0.04027	11.52	206
3_PFAM	Nitro_FeMo-Co	25	15	9	9	7	372	1.42081e-05	7.29196e-06	5.30075e-06	5.09704e-06	4.55089e-06	0.000315562	0.00376937	0.00270036	0.00230234	0.00225766	0.00213328	0.0177641	0.004865	0.04017	11.56	207
3_PFAM	Glyco_tranf_2_3	1397	1811	2143	2047	1356	608	0.000793951	0.000880382	0.00126217	0.00115929	0.000881572	0.000515758	0.0281771	0.0296712	0.035527	0.0340484	0.0296913	0.0227103	0.004865	0.04016	11.6	208
3_PFAM	zf-IS66	448	546	731	1222	799	761	0.00025461	0.000265427	0.000430538	0.000692065	0.000519451	0.000645545	0.0159565	0.0162919	0.0207494	0.0263071	0.0227915	0.0254076	0.00485	0.04004	11.64	209
3_PFAM	FHA	1891	2279	1934	2105	1721	409	0.0010747	0.00110789	0.00113907	0.00119214	0.00111887	0.000346949	0.0327827	0.033285	0.0337501	0.0345274	0.0334495	0.0186266	0.004839	0.03995	11.68	210
3_PFAM	ANTAR	518	712	1023	984	621	183	0.000294393	0.000346125	0.000602518	0.000557277	0.000403729	0.000155236	0.0171579	0.0186044	0.0245462	0.0236067	0.020093	0.0124594	0.004838	0.03995	11.72	211
3_PFAM	Na_Ala_symp	48	6	2	14	50	250	2.72796e-05	2.91678e-06	1.17794e-06	7.92873e-06	3.25063e-05	0.000212071	0.00522299	0.00170786	0.00108533	0.0028158	0.00570143	0.0145627	0.004828	0.03986	11.76	212
3_PFAM	DDE_Tnp_IS66_C	124	326	202	214	216	657	7.04724e-05	0.000158479	0.000118972	0.000121196	0.000140427	0.000557324	0.00839478	0.0125888	0.0109074	0.0110089	0.0118502	0.0236077	0.004822	0.03981	11.8	213
3_PFAM	Putative_PNPOx	2111	2009	1777	1904	1242	530	0.00119974	0.000976636	0.0010466	0.00107831	0.000807457	0.000449591	0.0346372	0.0312512	0.0323512	0.0328376	0.0284158	0.0212036	0.004818	0.03978	11.84	214
3_PFAM	HTH_30	648	560	651	514	252	63	0.000368275	0.000272233	0.000383421	0.000291098	0.000163832	5.3442e-05	0.0191905	0.0164995	0.0195811	0.0170616	0.0127997	0.0073104	0.004804	0.03966	11.88	215
3_PFAM	HATPase_c_4	95	107	166	218	231	485	5.39909e-05	5.2016e-05	9.77693e-05	0.000123462	0.000150179	0.000411419	0.00734785	0.00721221	0.00988784	0.0111113	0.0122548	0.0202835	0.004799	0.03962	11.92	216
3_PFAM	adh_short	5198	6351	4645	4163	3261	2410	0.00295416	0.00308741	0.00273577	0.00235767	0.00212006	0.00204437	0.0543521	0.0555645	0.0523046	0.0485558	0.0460441	0.0452147	0.00479	0.03955	11.96	217
3_PFAM	Sulfate_transp	215	206	69	160	229	503	0.00012219	0.000100143	4.06391e-05	9.06141e-05	0.000148879	0.000426688	0.011054	0.0100071	0.00637488	0.00951914	0.0122016	0.0206564	0.004763	0.03933	12	218
3_PFAM	DUF222	617	764	1004	1100	676	188	0.000350657	0.000371404	0.000591328	0.000622972	0.000439486	0.000159478	0.0187258	0.0192718	0.0243172	0.0249594	0.0209639	0.0126284	0.00476	0.0393	12.04	219
3_PFAM	SCP2	1145	817	837	784	556	158	0.000650733	0.000397169	0.000492969	0.000444009	0.00036147	0.000134029	0.0255095	0.0199291	0.0222029	0.0210715	0.0190124	0.0115771	0.004758	0.03928	12.08	220
3_PFAM	LytTR	490	676	171	238	441	570	0.00027848	0.000328624	0.000100714	0.000134788	0.000286706	0.000483523	0.0166877	0.018128	0.0100356	0.0116098	0.0169324	0.0219892	0.004749	0.03921	12.12	221
3_PFAM	Phage_int_SAM_5	329	291	543	956	685	378	0.000186979	0.000141464	0.000319812	0.000541419	0.000445337	0.000320652	0.013674	0.0118939	0.0178833	0.0232684	0.021103	0.0179068	0.004743	0.03916	12.16	222
3_PFAM	Sulf_transp	140	141	80	109	106	591	7.95656e-05	6.85444e-05	4.71177e-05	6.17308e-05	6.89134e-05	0.000501337	0.00891995	0.00827915	0.00686424	0.0078569	0.00830141	0.0223906	0.004742	0.03915	12.2	223
3_PFAM	E1-E2_ATPase	1161	794	897	1133	980	1370	0.000659826	0.000385988	0.000528308	0.000641661	0.000637124	0.00116215	0.0256871	0.0196466	0.0229849	0.025331	0.0252413	0.0340903	0.004742	0.03915	12.24	224
3_PFAM	An_peroxidase	420	327	488	637	366	37	0.000238697	0.000158965	0.000287418	0.000360757	0.000237946	3.13866e-05	0.0154498	0.0126081	0.0169534	0.0189936	0.0154255	0.00560237	0.004734	0.03908	12.28	225
3_PFAM	PCMT	534	588	384	758	1211	460	0.000303486	0.000285845	0.000226165	0.000429284	0.000787303	0.000390211	0.0174208	0.0169069	0.0150388	0.0207192	0.0280589	0.0197538	0.004727	0.03902	12.31	226
3_PFAM	TAT_signal	439	599	264	276	286	755	0.000249495	0.000291192	0.000155489	0.000156309	0.000185936	0.000640456	0.0157954	0.0170644	0.0124695	0.0125024	0.0136358	0.0253072	0.004725	0.03901	12.35	227
3_PFAM	TrkH	193	33	22	125	110	288	0.000109687	1.60423e-05	1.29574e-05	7.07923e-05	7.15139e-05	0.000244306	0.0104731	0.00400528	0.00359964	0.00841381	0.00845659	0.0156303	0.004722	0.03899	12.39	228
3_PFAM	POR	437	618	225	308	313	717	0.000248358	0.000300429	0.000132519	0.000174432	0.00020349	0.000608221	0.0157594	0.0173329	0.0115117	0.0132073	0.014265	0.0246621	0.004711	0.0389	12.43	229
3_PFAM	ADH_zinc_N	4427	5085	4006	3523	2970	1750	0.00251598	0.00247197	0.00235942	0.00199521	0.00193088	0.0014845	0.0501595	0.0497189	0.0485739	0.0446678	0.0439417	0.0385292	0.004706	0.03885	12.47	230
3_PFAM	HTH_24	904	1451	687	721	671	1195	0.000513766	0.000705375	0.000404624	0.00040833	0.000436235	0.0010137	0.0226664	0.0265589	0.0201153	0.0202072	0.0208862	0.0318387	0.004697	0.03878	12.51	231
3_PFAM	SnoaL_4	331	636	116	85	90	43	0.000188116	0.000309179	6.83207e-05	4.81387e-05	5.85114e-05	3.64763e-05	0.0137155	0.0175835	0.00826564	0.00693821	0.00764927	0.00603956	0.004685	0.03868	12.55	232
3_PFAM	HTH_1	1594	2629	1204	1069	1100	1283	0.000905911	0.00127804	0.000709122	0.000605415	0.000715139	0.00108835	0.0300984	0.0357496	0.0266293	0.0246052	0.0267421	0.0329902	0.004661	0.03848	12.59	233
3_PFAM	Cation_ATPase_C	188	96	155	133	107	536	0.000106845	4.66685e-05	9.12906e-05	7.5323e-05	6.95635e-05	0.000454681	0.0103366	0.00683144	0.00955461	0.00867888	0.00834048	0.0213233	0.004659	0.03846	12.62	234
3_PFAM	PG_binding_4	338	226	452	496	266	26	0.000192094	0.000109865	0.000266215	0.000280904	0.000172934	2.20554e-05	0.0138598	0.0104817	0.0163161	0.0167602	0.0131504	0.00469632	0.004652	0.03841	12.66	235
3_PFAM	DUF2231	681	550	504	506	362	31	0.00038703	0.000267372	0.000296842	0.000286567	0.000235346	2.62969e-05	0.0196731	0.0163515	0.0172291	0.0169283	0.015341	0.00512805	0.00465	0.03839	12.7	236
3_PFAM	Virulence_RhuM	5	23	6	32	30	294	2.84163e-06	1.1181e-05	3.53383e-06	1.81228e-05	1.95038e-05	0.000249396	0.00168571	0.0033438	0.00187985	0.00425709	0.00441631	0.0157923	0.00465	0.03839	12.74	237
3_PFAM	DUF2382	302	170	378	465	305	21	0.000171634	8.26422e-05	0.000222631	0.000263347	0.000198289	1.7814e-05	0.0131009	0.00909077	0.0149208	0.016228	0.0140815	0.00422066	0.004648	0.03837	12.78	238
3_PFAM	Cation_ATPase_N	181	94	149	132	107	538	0.000102867	4.56963e-05	8.77568e-05	7.47566e-05	6.95635e-05	0.000456378	0.0101423	0.0067599	0.00936786	0.00864619	0.00834048	0.021363	0.004646	0.03836	12.82	239
3_PFAM	Phage_int_SAM_4	624	566	1026	1424	957	703	0.000354635	0.00027515	0.000604285	0.000806465	0.000622171	0.000596345	0.0188318	0.0165876	0.0245822	0.0283983	0.0249434	0.0244202	0.004643	0.03833	12.86	240
3_PFAM	GRDA	98	75	332	316	190	15	5.56959e-05	3.64598e-05	0.000195539	0.000178963	0.000123524	1.27243e-05	0.00746297	0.00603819	0.0139835	0.0133777	0.0111141	0.00356711	0.004635	0.03827	12.89	241
3_PFAM	Pro-kuma_activ	72	281	298	68	31	5	4.09194e-05	0.000136603	0.000175514	3.8511e-05	2.01539e-05	4.24143e-06	0.00639683	0.0116877	0.0132482	0.00620572	0.00448931	0.00205947	0.004635	0.03827	12.93	242
3_PFAM	RHH_1	457	616	950	1307	916	630	0.000259725	0.000299456	0.000559523	0.000740204	0.000595516	0.00053442	0.016116	0.0173048	0.0236542	0.0272067	0.0244032	0.0231175	0.004633	0.03825	12.97	243
3_PFAM	HTH_21	1437	1458	2061	2406	1960	1086	0.000816684	0.000708778	0.00121387	0.00136261	0.00127425	0.000921238	0.0285777	0.0266229	0.0348407	0.0369135	0.0356966	0.0303519	0.004622	0.03816	13.01	244
3_PFAM	TonB_C	873	1541	590	587	1172	809	0.000496148	0.000749127	0.000347493	0.00033244	0.000761948	0.000686263	0.0222744	0.0273702	0.0186412	0.0182329	0.0276034	0.0261966	0.004615	0.0381	13.05	245
3_PFAM	SSF	679	723	499	533	781	1024	0.000385893	0.000351472	0.000293897	0.000301858	0.000507749	0.000868645	0.0196442	0.0187476	0.0171434	0.0173741	0.0225333	0.0294728	0.004611	0.03807	13.08	246
3_PFAM	GST_C	423	1173	287	247	407	390	0.000240402	0.000570231	0.000169035	0.000139885	0.000264602	0.000330831	0.0155049	0.0238795	0.0130013	0.0118273	0.0162666	0.0181888	0.00457	0.03773	13.12	247
3_PFAM	Glyco_trans_4_4	1681	1976	2268	2271	1490	689	0.000955355	0.000960594	0.00133579	0.00128615	0.000968689	0.000584469	0.0309088	0.0309934	0.0365484	0.035863	0.0311238	0.0241758	0.004567	0.03771	13.16	248
3_PFAM	N_methyl	1166	2015	771	1027	1172	1197	0.000662668	0.000979553	0.000454097	0.000581629	0.000761948	0.0010154	0.0257423	0.0312978	0.0213096	0.024117	0.0276034	0.0318653	0.00455	0.03756	13.2	249
3_PFAM	Unstab_antitox	67	150	52	100	155	399	3.80778e-05	7.29196e-05	3.06265e-05	5.66338e-05	0.00010077	0.000338466	0.00617072	0.0085393	0.00553412	0.00752554	0.0100384	0.0183974	0.004541	0.03749	13.23	250
3_PFAM	Sortase	699	553	857	799	494	130	0.00039726	0.00026883	0.000504749	0.000452504	0.000321163	0.000110277	0.0199314	0.016396	0.0224666	0.0212721	0.017921	0.0105013	0.004532	0.03742	13.27	251
3_PFAM	Ald_Xan_dh_C	1201	1637	784	648	712	347	0.000682559	0.000795796	0.000461754	0.000366987	0.00046289	0.000294355	0.0261258	0.0282098	0.0214885	0.0191569	0.0215149	0.0171568	0.004532	0.03741	13.31	252
3_PFAM	ExbD	368	828	327	354	573	715	0.000209144	0.000402516	0.000192594	0.000200484	0.000372523	0.000606524	0.0144618	0.0200628	0.0138778	0.0141592	0.0193008	0.0246277	0.004527	0.03738	13.35	253
3_PFAM	LysR_substrate	1570	2585	1172	1025	1065	1164	0.000892271	0.00125665	0.000690275	0.000580496	0.000692385	0.000987405	0.0298709	0.0354492	0.0262731	0.0240935	0.0263132	0.031423	0.004522	0.03734	13.38	254
3_PFAM	Nramp	401	818	743	305	209	147	0.000227899	0.000397655	0.000437606	0.000172733	0.000135876	0.000124698	0.0150963	0.0199413	0.020919	0.0131428	0.0116566	0.0111668	0.004518	0.0373	13.42	255
3_PFAM	DDE_Tnp_4	214	190	206	346	397	14	0.000121622	9.23648e-05	0.000121328	0.000195953	0.0002581	1.1876e-05	0.0110282	0.00961066	0.0110149	0.0139983	0.0160655	0.00344616	0.004516	0.03728	13.46	256
3_PFAM	GGDEF	4164	5228	4718	4219	3533	4310	0.00236651	0.00254149	0.00277877	0.00238938	0.0022969	0.00365611	0.0486468	0.0504132	0.052714	0.0488813	0.047926	0.0604658	0.004512	0.03725	13.5	257
3_PFAM	Mannosyl_trans2	296	235	396	340	197	6	0.000168224	0.000114241	0.000233233	0.000192555	0.000128075	5.08971e-06	0.0129701	0.0106883	0.015272	0.0138764	0.011317	0.00225604	0.004507	0.03721	13.53	258
3_PFAM	Fer4_17	233	301	150	163	156	620	0.00013242	0.000146325	8.83458e-05	9.23131e-05	0.00010142	0.000525937	0.0115074	0.0120965	0.00939924	0.00960797	0.0100707	0.0229333	0.004501	0.03716	13.57	259
3_PFAM	Fasciclin	70	126	139	171	195	441	3.97828e-05	6.12524e-05	8.18671e-05	9.68438e-05	0.000126775	0.000374094	0.00630736	0.00782639	0.00904804	0.00984092	0.0112594	0.0193415	0.004499	0.03715	13.61	260
3_PFAM	Thioredoxin_3	97	85	56	77	78	490	5.51276e-05	4.13211e-05	3.29824e-05	4.3608e-05	5.07099e-05	0.00041566	0.00742479	0.00642815	0.00574303	0.00660364	0.00712109	0.0203877	0.004498	0.03713	13.64	261
3_PFAM	Methylase_S	181	193	270	505	413	471	0.000102867	9.38232e-05	0.000159022	0.000286001	0.000268502	0.000399543	0.0101423	0.00968624	0.0126104	0.0169116	0.016386	0.0199886	0.004495	0.03711	13.68	262
3_PFAM	Arm-DNA-bind_3	232	196	81	165	222	486	0.000131852	9.52816e-05	4.77067e-05	9.34458e-05	0.000144328	0.000412267	0.0114827	0.00976123	0.00690701	0.00966674	0.0120137	0.0203044	0.004479	0.03698	13.72	263
3_PFAM	NTP_transf_2	922	1054	943	1255	990	1458	0.000523996	0.000512381	0.0005554	0.000710754	0.000643625	0.0012368	0.022891	0.0226358	0.0235669	0.02666	0.0253698	0.0351682	0.004467	0.03688	13.76	264
3_PFAM	Beta-lactamase	2455	2594	1527	1668	2490	1211	0.00139524	0.00126102	0.00089936	0.000944652	0.00161882	0.00102727	0.0373529	0.0355109	0.0299893	0.0307352	0.0402345	0.0320511	0.004467	0.03688	13.79	265
3_PFAM	MNHE	55	24	21	33	37	351	3.12579e-05	1.16671e-05	1.23684e-05	1.86892e-05	2.40547e-05	0.000297748	0.00559088	0.00341572	0.00351687	0.0043231	0.00490456	0.0172554	0.00446	0.03682	13.83	266
3_PFAM	DUF347	17	192	129	20	0	0	9.66153e-06	9.3337e-05	7.59774e-05	1.13268e-05	0	0	0.0031083	0.00966111	0.0087165	0.00336553	0	0	0.004459	0.03681	13.87	267
3_PFAM	Condensation	813	814	704	1048	1033	224	0.000462049	0.00039571	0.000414636	0.000593522	0.000671581	0.000190016	0.0214953	0.0198925	0.0203626	0.0243623	0.0259149	0.0137846	0.004456	0.03679	13.9	268
3_PFAM	DDE_Tnp_IS240	429	492	658	586	545	60	0.000243812	0.000239176	0.000387543	0.000331874	0.000354319	5.08971e-05	0.0156145	0.0154653	0.0196861	0.0182174	0.0188234	0.00713422	0.004455	0.03678	13.94	269
3_PFAM	DUF3179	230	51	137	368	395	245	0.000130715	2.47927e-05	8.06891e-05	0.000208412	0.0002568	0.00020783	0.0114331	0.00497922	0.00898271	0.0144365	0.016025	0.0144163	0.004452	0.03676	13.98	270
3_PFAM	GST_N	328	1029	224	190	340	299	0.000186411	0.000500228	0.00013193	0.000107604	0.000221043	0.000253637	0.0136532	0.0223658	0.0114861	0.0103732	0.0148675	0.015926	0.004446	0.03671	14.01	271
3_PFAM	DUF2294	178	156	505	357	146	40	0.000101162	7.58364e-05	0.000297431	0.000202183	9.49185e-05	3.39314e-05	0.0100579	0.00870841	0.0172462	0.0142191	0.00974261	0.00582507	0.004423	0.03652	14.05	272
3_PFAM	FMN_bind	84	156	100	43	25	324	4.77393e-05	7.58364e-05	5.88972e-05	2.43525e-05	1.62532e-05	0.000274845	0.00690937	0.00870841	0.00767445	0.00493483	0.00403152	0.0165784	0.004417	0.03646	14.09	273
3_PFAM	Na_H_antiporter	13	5	0	3	10	230	7.38823e-06	2.43065e-06	0	1.69901e-06	6.50127e-06	0.000195106	0.00271813	0.00155905	0	0.00130346	0.00254976	0.013968	0.004414	0.03645	14.12	274
3_PFAM	CbiA	1306	1312	2002	2232	1436	1049	0.000742233	0.000637803	0.00117912	0.00126407	0.000933582	0.000889852	0.027244	0.0252548	0.0343383	0.0355537	0.0305546	0.0298304	0.004408	0.03639	14.16	275
3_PFAM	DNA_ligase_A_C	1585	1802	1398	1489	1349	288	0.000900796	0.000876007	0.000823383	0.000843277	0.000877021	0.000244306	0.0300133	0.0295974	0.0286946	0.0290392	0.0296145	0.0156303	0.004405	0.03637	14.2	276
3_PFAM	Methyltransf_23	2546	3137	3441	3389	2597	1374	0.00144696	0.00152499	0.00202665	0.00191932	0.00168838	0.00116554	0.0380389	0.0390511	0.0450184	0.04381	0.0410899	0.0341401	0.004393	0.03627	14.23	277
3_PFAM	LZ_Tnp_IS66	127	309	212	227	215	606	7.21773e-05	0.000150214	0.000124862	0.000128559	0.000139777	0.000514061	0.00849572	0.0122562	0.0111742	0.0113384	0.0118227	0.0226729	0.00439	0.03624	14.27	278
3_PFAM	Cytochrome_CBB3	2057	3166	1597	1411	1461	1509	0.00116905	0.00153909	0.000940588	0.000799103	0.000949835	0.00128006	0.0341913	0.0392312	0.030669	0.0282684	0.0308194	0.035778	0.004389	0.03623	14.3	279
3_PFAM	Helicase_C	4262	5097	5342	6007	5035	4039	0.0024222	0.00247781	0.00314629	0.00340199	0.00327339	0.00342623	0.0492159	0.0497776	0.0560918	0.0583266	0.0572135	0.058534	0.004382	0.03618	14.34	280
3_PFAM	Fer4_11	277	394	321	230	197	707	0.000157426	0.000191535	0.00018906	0.000130258	0.000128075	0.000599738	0.012547	0.0138396	0.0137499	0.0114131	0.011317	0.0244895	0.004371	0.03609	14.38	281
3_PFAM	PemK_toxin	469	666	814	1189	991	702	0.000266545	0.000323763	0.000479423	0.000673376	0.000644275	0.000595497	0.0163262	0.0179934	0.0218957	0.0259495	0.0253826	0.0244028	0.004358	0.03598	14.41	282
3_PFAM	POR_N	432	531	219	301	302	673	0.000245517	0.000258135	0.000128985	0.000170468	0.000196338	0.000570896	0.015669	0.0160666	0.0113571	0.0130563	0.0140121	0.0238934	0.004339	0.03583	14.45	283
3_PFAM	MerB	380	157	146	295	234	12	0.000215964	7.63225e-05	8.59899e-05	0.00016707	0.00015213	1.01794e-05	0.0146957	0.00873627	0.00927307	0.0129255	0.0123341	0.00319052	0.004336	0.0358	14.48	284
3_PFAM	SNF2_N	397	512	728	1001	778	700	0.000225625	0.000248899	0.000428772	0.000566904	0.000505798	0.0005938	0.0150208	0.0157765	0.0207068	0.0238098	0.02249	0.024368	0.004335	0.03579	14.52	285
3_PFAM	Sugar_tr	1661	2429	1608	1131	1110	673	0.000943989	0.00118081	0.000947067	0.000640528	0.000721641	0.000570896	0.0307244	0.0343629	0.0307744	0.0253087	0.0268634	0.0238934	0.00432	0.03567	14.56	286
3_PFAM	FtsK_SpoIIIE	545	655	753	1186	905	307	0.000309737	0.000318415	0.000443496	0.000671677	0.000588365	0.000260424	0.0175994	0.0178442	0.0210593	0.0259167	0.0242562	0.0161376	0.004311	0.03559	14.59	287
3_PFAM	DUF1326	516	464	281	316	249	19	0.000293256	0.000225565	0.000165501	0.000178963	0.000161882	1.61174e-05	0.0171247	0.0150188	0.0128647	0.0133777	0.0127233	0.00401465	0.004302	0.03552	14.63	288
3_PFAM	Transposase_31	31	18	18	2	7	244	1.76181e-05	8.75035e-06	1.06015e-05	1.13268e-06	4.55089e-06	0.000206982	0.00419739	0.0029581	0.00325599	0.00106427	0.00213328	0.0143869	0.004301	0.03551	14.66	289
3_PFAM	GSDH	1829	1579	845	1403	1342	586	0.00103947	0.0007676	0.000497681	0.000794572	0.00087247	0.000497095	0.0322408	0.0277056	0.0223088	0.0281882	0.0295376	0.0222956	0.004296	0.03547	14.7	290
3_PFAM	HTH_28	1021	849	1089	1555	1090	439	0.00058026	0.000412725	0.00064139	0.000880656	0.000708638	0.000372397	0.0240886	0.0203156	0.0253257	0.0296758	0.0266203	0.0192976	0.004296	0.03546	14.73	291
3_PFAM	PilZ	306	722	325	293	588	598	0.000173908	0.000350986	0.000191416	0.000165937	0.000382274	0.000507275	0.0131874	0.0187346	0.0138353	0.0128817	0.0195518	0.0225228	0.004295	0.03546	14.77	292
3_PFAM	DUF1003	270	361	374	168	131	13	0.000153448	0.000175493	0.000220275	9.51448e-05	8.51666e-05	1.10277e-05	0.0123874	0.0132474	0.0148417	0.00975422	0.00922857	0.0033208	0.004286	0.03538	14.8	293
3_PFAM	AMP-binding	5557	6877	4796	4774	4281	2493	0.00315818	0.00334312	0.00282471	0.0027037	0.00278319	0.00211478	0.0561977	0.0578197	0.053148	0.0519971	0.052756	0.0459867	0.004266	0.03522	14.84	294
3_PFAM	Caa3_CtaG	467	544	677	544	287	74	0.000265408	0.000264455	0.000398734	0.000308088	0.000186586	6.27731e-05	0.0162913	0.0162621	0.0199683	0.0175524	0.0136597	0.00792295	0.004265	0.03521	14.87	295
3_PFAM	HTH_18	2020	2691	1210	1420	1632	1512	0.00114802	0.00130818	0.000712656	0.0008042	0.00106101	0.00128261	0.0338824	0.0361687	0.0266956	0.0283584	0.0325731	0.0358135	0.004259	0.03517	14.91	296
3_PFAM	Methyltransf_19	96	123	74	168	301	3	5.45592e-05	5.9794e-05	4.35839e-05	9.51448e-05	0.000195688	2.54486e-06	0.00738642	0.00773266	0.00660181	0.00975422	0.0139889	0.00159526	0.004259	0.03516	14.94	297
3_PFAM	SNF	17	8	2	9	40	214	9.66153e-06	3.88904e-06	1.17794e-06	5.09704e-06	2.60051e-05	0.000181533	0.0031083	0.00197207	0.00108533	0.00225766	0.00509952	0.0134734	0.004252	0.03511	14.98	298
3_PFAM	DNA_ligase_A_M	1646	1840	1415	1506	1373	335	0.000935464	0.00089448	0.000833395	0.000852905	0.000892624	0.000284176	0.0305854	0.0299079	0.0288686	0.0292045	0.0298768	0.0168575	0.004246	0.03505	15.01	299
3_PFAM	Cation_ATPase	34	16	5	12	24	258	1.93231e-05	7.77809e-06	2.94486e-06	6.79606e-06	1.5603e-05	0.000218858	0.0043958	0.00278892	0.00171606	0.00260692	0.00395007	0.0147938	0.004229	0.03491	15.05	300
3_PFAM	DUF1211	161	434	180	100	94	6	9.15004e-05	0.000210981	0.000106015	5.66338e-05	6.11119e-05	5.08971e-06	0.00956558	0.0145252	0.0102964	0.00752554	0.00781741	0.00225604	0.004222	0.03486	15.08	301
3_PFAM	Meth_synt_2	664	801	410	430	401	73	0.000377368	0.00038939	0.000241478	0.000243525	0.000260701	6.19249e-05	0.019426	0.019733	0.0155396	0.0156053	0.0161462	0.00786924	0.00422	0.03484	15.12	302
3_PFAM	UDPGT	334	346	571	514	291	51	0.000189821	0.000168201	0.000336303	0.000291098	0.000189187	4.32626e-05	0.0137775	0.0129692	0.0183386	0.0170616	0.0137545	0.00657743	0.004219	0.03484	15.15	303
3_PFAM	DUF4351	41	20	23	6	8	249	2.33013e-05	9.72261e-06	1.35464e-05	3.39803e-06	5.20101e-06	0.000211223	0.00482715	0.00311811	0.00368054	0.00184337	0.00228057	0.0145335	0.004215	0.0348	15.19	304
3_PFAM	Intron_maturas2	118	99	265	473	334	96	6.70624e-05	4.81269e-05	0.000156078	0.000267878	0.000217142	8.14354e-05	0.00818916	0.00693736	0.0124931	0.016367	0.0147357	0.00902416	0.004207	0.03474	15.22	305
3_PFAM	VWA_2	1535	1764	1400	1768	1855	589	0.00087238	0.000857534	0.000824561	0.00100129	0.00120598	0.00049964	0.0295361	0.0292837	0.0287152	0.0316431	0.0347273	0.0223526	0.004198	0.03466	15.26	306
3_PFAM	Lactonase	530	924	815	569	420	134	0.000301213	0.000449185	0.000480012	0.000322246	0.000273053	0.00011367	0.0173555	0.021194	0.0219092	0.0179512	0.0165243	0.0106616	0.004197	0.03465	15.29	307
3_PFAM	SGL	970	1161	563	442	483	244	0.000551276	0.000564397	0.000331591	0.000250321	0.000314011	0.000206982	0.0234793	0.0237571	0.0182096	0.0158215	0.0177204	0.0143869	0.004188	0.03458	15.33	308
3_PFAM	Cyclase	879	776	383	445	453	147	0.000499558	0.000377237	0.000225576	0.00025202	0.000294507	0.000124698	0.0223508	0.0194226	0.0150192	0.0158752	0.0171612	0.0111668	0.004186	0.03456	15.36	309
3_PFAM	NMT1_3	214	266	34	72	120	267	0.000121622	0.000129311	2.0025e-05	4.07763e-05	7.80152e-05	0.000226492	0.0110282	0.0113715	0.00447493	0.00638564	0.00883262	0.0150497	0.004175	0.03447	15.4	310
3_PFAM	23S_rRNA_IVP	414	633	179	374	471	572	0.000235287	0.000307721	0.000105426	0.00021181	0.00030621	0.000485219	0.0153391	0.017542	0.0102677	0.0145537	0.0174988	0.0220277	0.004168	0.03441	15.43	311
3_PFAM	SpoIIE	1768	2059	2519	2269	1670	880	0.0010048	0.00100094	0.00148362	0.00128502	0.00108571	0.000746491	0.0316986	0.0316377	0.0385178	0.0358472	0.0329501	0.027322	0.004167	0.0344	15.47	312
3_PFAM	Amidohydro_3	1642	1949	874	1017	1557	867	0.00093319	0.000947468	0.000514761	0.000575966	0.00101225	0.000735464	0.0305482	0.030781	0.0226884	0.0239993	0.0318158	0.0271194	0.004167	0.0344	15.5	313
3_PFAM	FlpD	13	12	13	4	2	249	7.38823e-06	5.83357e-06	7.65663e-06	2.26535e-06	1.30025e-06	0.000211223	0.00271813	0.00241528	0.00276706	0.00150511	0.00114029	0.0145335	0.004166	0.0344	15.53	314
3_PFAM	DDE_Tnp_1_3	375	163	345	405	365	31	0.000213122	7.92393e-05	0.000203195	0.000229367	0.000237296	2.62969e-05	0.0145987	0.00890164	0.0142547	0.0151449	0.0154044	0.00512805	0.004161	0.03435	15.57	315
3_PFAM	Gate	113	202	92	136	193	440	6.42208e-05	9.81984e-05	5.41854e-05	7.7022e-05	0.000125474	0.000373246	0.00801379	0.00990951	0.00736107	0.00877622	0.0112015	0.0193196	0.004157	0.03432	15.6	316
3_PFAM	Fer4_9	265	294	166	250	175	626	0.000150606	0.000142922	9.77693e-05	0.000141585	0.000113772	0.000531027	0.0122722	0.011955	0.00988784	0.0118989	0.0106664	0.023044	0.004153	0.03428	15.64	317
3_PFAM	PG_binding_1	1814	2214	2102	2578	1892	829	0.00103094	0.00107629	0.00123802	0.00146002	0.00123004	0.000703229	0.0321083	0.0328069	0.0351855	0.0382102	0.0350719	0.0265185	0.004152	0.03428	15.67	318
3_PFAM	MarR	1258	2101	1644	1255	893	583	0.000714953	0.00102136	0.00096827	0.000710754	0.000580563	0.000494551	0.0267386	0.0319587	0.031117	0.02666	0.0240949	0.0222385	0.00415	0.03426	15.71	319
3_PFAM	CheW	363	625	369	223	319	641	0.000206302	0.000303832	0.000217331	0.000126293	0.00020739	0.000543751	0.0143632	0.0174308	0.0147421	0.011238	0.0144011	0.0233185	0.004139	0.03417	15.74	320
3_PFAM	DZR	667	655	684	677	388	87	0.000379073	0.000318415	0.000402857	0.000383411	0.000252249	7.38009e-05	0.0194698	0.0178442	0.0200713	0.0195809	0.0158824	0.00859074	0.004136	0.03415	15.77	321
3_PFAM	ABATE	344	228	166	132	88	5	0.000195504	0.000110838	9.77693e-05	7.47566e-05	5.72111e-05	4.24143e-06	0.0139823	0.010528	0.00988784	0.00864619	0.0075638	0.00205947	0.004133	0.03412	15.81	322
3_PFAM	LZ_Tnp_IS481	517	347	433	642	449	72	0.000293824	0.000168687	0.000255025	0.000363589	0.000291907	6.10766e-05	0.0171413	0.012988	0.0159695	0.019068	0.0170853	0.00781515	0.004132	0.03411	15.84	323
3_PFAM	FCD	827	1064	581	359	332	596	0.000470005	0.000517243	0.000342193	0.000203315	0.000215842	0.000505578	0.0216796	0.022743	0.0184984	0.0142589	0.0146916	0.0224851	0.004129	0.03409	15.88	324
3_PFAM	PAS_8	1579	2229	1504	1257	1355	1760	0.000897386	0.00108358	0.000885814	0.000711887	0.000880922	0.00149298	0.0299564	0.0329178	0.0297626	0.0266812	0.0296803	0.0386391	0.004123	0.03404	15.91	325
3_PFAM	LPG_synthase_TM	1252	1196	1334	1152	733	354	0.000711544	0.000581412	0.000785688	0.000652421	0.000476543	0.000300293	0.0266748	0.0241125	0.0280301	0.0255425	0.0218299	0.017329	0.004122	0.03403	15.94	326
3_PFAM	Flagellin_C	91	214	98	54	26	271	5.17176e-05	0.000104032	5.77192e-05	3.05823e-05	1.69033e-05	0.000229885	0.0071915	0.0101996	0.00759732	0.00553012	0.00411136	0.015162	0.004121	0.03402	15.98	327
3_PFAM	GCS2	716	627	928	903	610	188	0.000406921	0.000304804	0.000546566	0.000511403	0.000396577	0.000159478	0.0201723	0.0174586	0.0233787	0.0226142	0.0199142	0.0126284	0.00412	0.03401	16.01	328
3_PFAM	BBE	808	507	469	467	363	83	0.000459207	0.000246468	0.000276228	0.00026448	0.000235996	7.04077e-05	0.0214291	0.0156993	0.0166201	0.0162628	0.0153622	0.00839093	0.004115	0.03397	16.05	329
3_PFAM	sCache_2	52	125	39	18	24	255	2.95529e-05	6.07663e-05	2.29699e-05	1.01941e-05	1.5603e-05	0.000216313	0.00543626	0.00779527	0.00479269	0.00319282	0.00395007	0.0147076	0.004114	0.03397	16.08	330
3_PFAM	DUF72	853	1081	906	907	806	110	0.000484782	0.000525507	0.000533609	0.000513669	0.000524002	9.33114e-05	0.0220178	0.0229239	0.0231	0.0226643	0.0228911	0.00965978	0.004105	0.03389	16.11	331
3_PFAM	HupF_HypC	160	262	586	514	338	130	9.09321e-05	0.000127366	0.000345138	0.000291098	0.000219743	0.000110277	0.00953583	0.0112857	0.0185779	0.0170616	0.0148237	0.0105013	0.004105	0.03389	16.15	332
3_PFAM	EKR	6	17	0	1	3	187	3.40995e-06	8.26422e-06	0	5.66338e-07	1.95038e-06	0.000158629	0.00184661	0.00287476	0	0.000752554	0.00139656	0.0125948	0.004104	0.03388	16.18	333
3_PFAM	MnhB	65	64	74	69	60	439	3.69412e-05	3.11123e-05	4.35839e-05	3.90773e-05	3.90076e-05	0.000372397	0.00607792	0.00557784	0.00660181	0.00625119	0.00624561	0.0192976	0.004104	0.03388	16.22	334
3_PFAM	LytR_cpsA_psr	563	447	703	708	418	117	0.000319967	0.0002173	0.000414047	0.000400967	0.000271753	9.92494e-05	0.0178876	0.0147411	0.0203482	0.0200242	0.0164849	0.0099624	0.004103	0.03387	16.25	335
3_PFAM	DLH	1547	2036	1321	1275	1347	451	0.0008792	0.000989762	0.000778032	0.000722081	0.000875721	0.000382577	0.0296513	0.0314605	0.0278932	0.0268716	0.0295926	0.0195596	0.0041	0.03385	16.28	336
3_PFAM	Peptidase_M78	400	399	733	959	602	285	0.00022733	0.000193966	0.000431716	0.000543118	0.000391376	0.000241761	0.0150775	0.0139272	0.0207778	0.0233049	0.0197832	0.0155487	0.004089	0.03376	16.32	337
3_PFAM	NAD_binding_1	673	1099	752	550	543	962	0.000382483	0.000534257	0.000442907	0.000311486	0.000353019	0.000816051	0.0195572	0.023114	0.0210454	0.017649	0.0187888	0.0285666	0.004086	0.03373	16.35	338
3_PFAM	Oxidored_molyb	913	1091	1099	883	666	200	0.000518881	0.000530368	0.00064728	0.000500076	0.000432984	0.000169657	0.022779	0.0230297	0.0254417	0.0223624	0.0208083	0.0130253	0.004084	0.03372	16.39	339
3_PFAM	DUF839	253	64	19	238	229	58	0.000143786	3.11123e-05	1.11905e-05	0.000134788	0.000148879	4.92006e-05	0.0119911	0.00557784	0.00334522	0.0116098	0.0122016	0.00701431	0.004083	0.03371	16.42	340
3_PFAM	Acyl_transf_3	434	818	955	598	397	201	0.000246653	0.000397655	0.000562468	0.00033867	0.0002581	0.000170505	0.0157052	0.0199413	0.0237164	0.018403	0.0160655	0.0130578	0.004082	0.0337	16.45	341
3_PFAM	HTH_38	321	366	710	840	612	264	0.000182432	0.000177924	0.00041817	0.000475724	0.000397877	0.000223947	0.0135068	0.0133388	0.0204492	0.0218111	0.0199469	0.0149649	0.004081	0.0337	16.49	342
3_PFAM	Methyltransf_31	2837	2752	2752	2924	2540	1010	0.00161234	0.00133783	0.00162085	0.00165597	0.00165132	0.000856769	0.0401539	0.0365764	0.0402598	0.0406936	0.0406365	0.0292706	0.004081	0.0337	16.52	343
3_PFAM	Sigma70_r1_1	1123	793	913	896	582	242	0.00063823	0.000385501	0.000537731	0.000507439	0.000378374	0.000205285	0.0252632	0.0196342	0.023189	0.0225264	0.0194518	0.0143278	0.00408	0.03369	16.55	344
3_PFAM	SBP_bac_3	1148	1486	811	895	785	1240	0.000652438	0.00072239	0.000477656	0.000506873	0.000510349	0.00105187	0.0255429	0.0268773	0.0218553	0.0225138	0.0225909	0.0324326	0.004078	0.03367	16.59	345
3_PFAM	Flagellin_N	101	220	99	57	27	271	5.74009e-05	0.000106949	5.83082e-05	3.22813e-05	1.75534e-05	0.000229885	0.00757634	0.0103416	0.00763598	0.00568166	0.00418968	0.015162	0.004076	0.03365	16.62	346
3_PFAM	DPRP	0	2	9	3	0	182	0	9.72261e-07	5.30075e-06	1.69901e-06	0	0.000154388	0	0.000986033	0.00230234	0.00130346	0	0.0124253	0.004074	0.03363	16.65	347
3_PFAM	ParD_antitoxin	142	111	37	61	100	318	8.07022e-05	5.39605e-05	2.1792e-05	3.45466e-05	6.50127e-05	0.000269755	0.00898344	0.00734578	0.00466819	0.00587764	0.00806304	0.0164242	0.004069	0.0336	16.69	348
3_PFAM	HigB-like_toxin	85	144	43	103	121	362	4.83077e-05	7.00028e-05	2.53258e-05	5.83328e-05	7.86653e-05	0.000307079	0.00695037	0.00836677	0.00503247	0.00763759	0.00886935	0.0175237	0.004068	0.03359	16.72	349
3_PFAM	FecR	268	518	102	185	220	380	0.000152311	0.000251816	6.00751e-05	0.000104773	0.000143028	0.000322349	0.0123414	0.0158687	0.00775081	0.0102358	0.0119594	0.0179541	0.004068	0.03358	16.76	350
3_PFAM	Fer4_5	20	44	35	26	28	330	1.13665e-05	2.13897e-05	2.0614e-05	1.47248e-05	1.82035e-05	0.000279934	0.00337143	0.0046249	0.00454027	0.00383729	0.00426656	0.0167312	0.004067	0.03358	16.79	351
3_PFAM	DrsE	453	359	240	380	254	647	0.000257451	0.000174521	0.000141353	0.000215208	0.000165132	0.000548841	0.0160453	0.0132106	0.0118892	0.01467	0.0128504	0.0234274	0.004058	0.0335	16.82	352
3_PFAM	BrnT_toxin	175	229	95	221	315	400	9.9457e-05	0.000111324	5.59523e-05	0.000125161	0.00020479	0.000339314	0.00997281	0.010551	0.00748013	0.0111875	0.0143105	0.0184205	0.004058	0.0335	16.86	353
3_PFAM	CBM_2	549	738	601	425	262	99	0.000312011	0.000358764	0.000353972	0.000240694	0.000170333	8.39803e-05	0.0176638	0.0189411	0.0188141	0.0155143	0.0130512	0.00916408	0.00405	0.03343	16.89	354
3_PFAM	HSDR_N_2	88	132	151	280	260	344	5.00126e-05	6.41692e-05	8.89348e-05	0.000158575	0.000169033	0.00029181	0.00707196	0.00801057	0.00943052	0.0125926	0.0130013	0.0170825	0.004048	0.03342	16.92	355
3_PFAM	HTH_23	1594	1192	1373	1942	1524	711	0.000905911	0.000579468	0.000808658	0.00109983	0.000990793	0.000603131	0.0300984	0.0240721	0.0284369	0.0331637	0.0314769	0.0245587	0.004047	0.03341	16.96	356
3_PFAM	Aldo_ket_red	1833	2866	2586	1684	1353	1320	0.00104174	0.00139325	0.00152308	0.000953713	0.000879621	0.00111974	0.032276	0.0373263	0.0390267	0.0308822	0.0296584	0.0334625	0.00404	0.03336	16.99	357
3_PFAM	Cytochrom_NNT	11	25	2	11	22	226	6.25158e-06	1.21533e-05	1.17794e-06	6.22972e-06	1.43028e-05	0.000191713	0.00250032	0.00348615	0.00108533	0.00249594	0.0037819	0.013846	0.004037	0.03333	17.02	358
3_PFAM	DinB_2	1692	1794	1168	1162	1449	524	0.000961607	0.000872118	0.000687919	0.000658085	0.000942033	0.000444502	0.0310098	0.0295316	0.0262282	0.0256532	0.0306926	0.0210832	0.004037	0.03333	17.06	359
3_PFAM	TPP_enzyme_N	1931	2309	1641	1472	984	744	0.00109744	0.00112248	0.000966503	0.00083365	0.000639725	0.000631125	0.0331276	0.0335034	0.0310886	0.028873	0.0252928	0.0251222	0.004028	0.03326	17.09	360
3_PFAM	TPP_enzyme_M	1723	1984	1400	1248	821	623	0.000979225	0.000964483	0.000824561	0.00070679	0.000533754	0.000528482	0.0312926	0.0310561	0.0287152	0.0265855	0.0231031	0.0229887	0.004023	0.03321	17.12	361
3_PFAM	zf-CGNR	343	231	167	132	89	7	0.000194936	0.000112296	9.83583e-05	7.47566e-05	5.78613e-05	5.938e-06	0.0139619	0.010597	0.00991758	0.00864619	0.00760666	0.0024368	0.004023	0.03321	17.16	362
3_PFAM	DUF4168	11	4	0	2	1	187	6.25158e-06	1.94452e-06	0	1.13268e-06	6.50127e-07	0.000158629	0.00250032	0.00139446	0	0.00106427	0.000806304	0.0125948	0.004018	0.03317	17.19	363
3_PFAM	MrpF_PhaF	59	59	71	43	36	360	3.35312e-05	2.86817e-05	4.1817e-05	2.43525e-05	2.34046e-05	0.000305383	0.00579061	0.00535553	0.00646661	0.00493483	0.00483783	0.0174752	0.004	0.03303	17.22	364
3_PFAM	LacI	699	949	522	302	336	568	0.00039726	0.000461338	0.000307443	0.000171034	0.000218443	0.000481826	0.0199314	0.0214788	0.0175341	0.013078	0.0147798	0.0219505	0.003998	0.03301	17.26	365
3_PFAM	zf-HC2	1246	1141	1273	1286	977	308	0.000708134	0.000554675	0.000749761	0.000728311	0.000635174	0.000261272	0.0266108	0.0235515	0.0273818	0.0269872	0.0252027	0.0161639	0.003996	0.03299	17.29	366
3_PFAM	Zincin_2	324	255	364	401	214	19	0.000184137	0.000123963	0.000214386	0.000227102	0.000139127	1.61174e-05	0.0135697	0.0111339	0.0146419	0.0150699	0.0117952	0.00401465	0.003992	0.03296	17.32	367
3_PFAM	DDE_Tnp_1_6	1059	860	1251	1550	1064	508	0.000601857	0.000418072	0.000736804	0.000877824	0.000691735	0.000430929	0.0245328	0.0204468	0.0271441	0.0296281	0.0263008	0.0207588	0.003989	0.03293	17.35	368
3_PFAM	Lysyl_oxidase	242	113	66	220	89	2	0.000137535	5.49327e-05	3.88721e-05	0.000124594	5.78613e-05	1.69657e-06	0.0117275	0.00741166	0.00623475	0.0111622	0.00760666	0.00130253	0.003985	0.0329	17.39	369
3_PFAM	MR_MLE_N	1332	1586	1263	854	825	404	0.00075701	0.000771003	0.000743871	0.000483653	0.000536354	0.000342707	0.0275138	0.0277669	0.027274	0.0219921	0.0231593	0.0185124	0.003976	0.03283	17.42	370
3_PFAM	POTRA	331	539	218	247	397	551	0.000188116	0.000262024	0.000128396	0.000139885	0.0002581	0.000467405	0.0137155	0.0161872	0.0113312	0.0118273	0.0160655	0.0216196	0.003968	0.03276	17.45	371
3_PFAM	Fer4_6	116	151	76	63	99	395	6.59258e-05	7.34057e-05	4.47619e-05	3.56793e-05	6.43625e-05	0.000335073	0.00811947	0.00856771	0.00669043	0.00597321	0.00802263	0.018305	0.003965	0.03274	17.49	372
3_PFAM	Sel1	80	323	85	112	180	311	4.5466e-05	0.00015702	5.00626e-05	6.34299e-05	0.000117023	0.000263817	0.00674285	0.0125308	0.00707549	0.00796429	0.0108177	0.0162424	0.003957	0.03267	17.52	373
3_PFAM	DUF3105	317	216	405	456	259	42	0.000180159	0.000105004	0.000238534	0.00025825	0.000168383	3.5628e-05	0.0134223	0.0102472	0.0154445	0.0160702	0.0129762	0.00596892	0.003945	0.03257	17.55	374
3_PFAM	PIN_3	283	264	279	336	311	656	0.000160836	0.000128338	0.000164323	0.00019029	0.000202189	0.000556475	0.0126821	0.0113287	0.0128189	0.0137945	0.0142193	0.0235897	0.003928	0.03243	17.58	375
3_PFAM	Oxidored_nitro	39	7	12	17	11	228	2.21647e-05	3.40291e-06	7.06766e-06	9.62775e-06	7.15139e-06	0.000193409	0.00470794	0.0018447	0.00265851	0.00310286	0.00267421	0.0139072	0.003928	0.03243	17.62	376
3_PFAM	Ni_hydr_CYTB	162	411	285	156	167	445	9.20687e-05	0.0001998	0.000167857	8.83487e-05	0.000108571	0.000377487	0.00959525	0.014135	0.012956	0.0093994	0.0104197	0.019429	0.003924	0.0324	17.65	377
3_PFAM	Peptidase_S8	2765	2653	2072	2538	2195	960	0.00157142	0.0012897	0.00122035	0.00143737	0.00142703	0.000814354	0.0396411	0.0359125	0.0349335	0.0379126	0.037776	0.0285369	0.003922	0.03238	17.68	378
3_PFAM	MS_channel	622	771	599	608	533	1171	0.000353498	0.000374807	0.000352794	0.000344334	0.000346517	0.000993343	0.0188016	0.0193599	0.0187828	0.0185562	0.018615	0.0315173	0.003921	0.03237	17.71	379
3_PFAM	HemolysinCabind	1443	1521	1170	1560	1296	399	0.000820094	0.000739404	0.000689097	0.000883487	0.000842564	0.000338466	0.0286373	0.027192	0.0262507	0.0297235	0.029027	0.0183974	0.003916	0.03233	17.74	380
3_PFAM	PAC2	298	268	339	437	239	21	0.000169361	0.000130283	0.000199661	0.00024749	0.00015538	1.7814e-05	0.0130139	0.0114142	0.0141302	0.0157318	0.0124652	0.00422066	0.003915	0.03232	17.78	381
3_PFAM	MaoC_dehydratas	1159	1537	1023	890	673	357	0.000658689	0.000747183	0.000602518	0.000504041	0.000437535	0.000302838	0.0256649	0.0273346	0.0245462	0.0224509	0.0209173	0.0174022	0.003912	0.0323	17.81	382
3_PFAM	AcetylCoA_hyd_C	97	71	21	16	17	208	5.51276e-05	3.45153e-05	1.23684e-05	9.06141e-06	1.10522e-05	0.000176443	0.00742479	0.00587497	0.00351687	0.00301022	0.00332448	0.0132832	0.003903	0.03222	17.84	383
3_PFAM	Polysacc_deac_1	1280	2086	1799	1195	893	708	0.000727457	0.00101407	0.00105956	0.000676774	0.000580563	0.000600586	0.0269714	0.0318444	0.0325509	0.0260149	0.0240949	0.0245069	0.003903	0.03222	17.87	384
3_PFAM	NiFe_hyd_SSU_C	114	208	449	368	270	70	6.47891e-05	0.000101115	0.000264448	0.000208412	0.000175534	5.938e-05	0.00804917	0.0100556	0.0162619	0.0144365	0.0132489	0.00770584	0.003898	0.03218	17.91	385
3_PFAM	HTH_33	1013	535	625	920	865	311	0.000575714	0.00026008	0.000368107	0.000521031	0.000562359	0.000263817	0.023994	0.016127	0.0191861	0.0228261	0.0237141	0.0162424	0.003896	0.03217	17.94	386
3_PFAM	CheB_methylest	400	876	517	323	447	635	0.00022733	0.00042585	0.000304498	0.000182927	0.000290607	0.000538661	0.0150775	0.0206361	0.0174499	0.0135251	0.0170472	0.0232091	0.003893	0.03214	17.97	387
3_PFAM	DUF302	76	65	88	68	64	394	4.31927e-05	3.15985e-05	5.18295e-05	3.8511e-05	4.16081e-05	0.000334225	0.00657212	0.00562125	0.00719927	0.00620572	0.00645043	0.0182818	0.003889	0.03211	18	388
3_PFAM	DUF1385	387	271	350	369	187	22	0.000219942	0.000131741	0.00020614	0.000208979	0.000121574	1.86623e-05	0.0148304	0.0114779	0.0143576	0.0144561	0.011026	0.00431999	0.003881	0.03204	18.03	389
3_PFAM	BPD_transp_1	10120	10393	9006	8448	6981	6811	0.00575145	0.00505235	0.00530428	0.00478442	0.00453853	0.00577767	0.0758383	0.0710799	0.0728305	0.0691695	0.0673686	0.076011	0.003879	0.03203	18.07	390
3_PFAM	PhaG_MnhG_YufB	70	53	63	41	33	331	3.97828e-05	2.57649e-05	3.71052e-05	2.32199e-05	2.14542e-05	0.000280783	0.00630736	0.00507592	0.00609141	0.0048187	0.00463187	0.0167566	0.003878	0.03202	18.1	391
3_PFAM	Sigma70_r1_2	1855	1473	1581	1558	1122	581	0.00105424	0.00071607	0.000931165	0.000882355	0.000729442	0.000492854	0.0324691	0.0267595	0.030515	0.0297045	0.0270082	0.0222003	0.003876	0.032	18.13	392
3_PFAM	DUF772	1376	1247	1611	2232	1435	996	0.000782016	0.000606205	0.000948834	0.00126407	0.000932932	0.000844893	0.0279645	0.0246212	0.0308031	0.0355537	0.0305439	0.029067	0.003876	0.032	18.16	393
3_PFAM	TctA	281	204	21	51	83	138	0.000159699	9.91706e-05	1.23684e-05	2.88832e-05	5.39605e-05	0.000117063	0.0126372	0.00995844	0.00351687	0.00537431	0.00734578	0.0108196	0.003874	0.03199	18.19	394
3_PFAM	Methyltransf_2	581	627	825	558	445	112	0.000330197	0.000304804	0.000485902	0.000316017	0.000289306	9.5008e-05	0.0181713	0.0174586	0.0220432	0.0177769	0.017009	0.00974721	0.003866	0.03192	18.23	395
3_PFAM	PAS_10	155	293	123	118	207	414	8.80905e-05	0.000142436	7.24435e-05	6.68279e-05	0.000134576	0.00035119	0.00938565	0.0119347	0.00851138	0.00817483	0.0116007	0.0187401	0.003859	0.03186	18.26	396
3_PFAM	AFOR_C	92	66	26	52	74	289	5.22859e-05	3.20846e-05	1.53133e-05	2.94496e-05	4.81094e-05	0.000245155	0.0072309	0.00566433	0.00391322	0.00542675	0.00693609	0.0156574	0.003857	0.03184	18.29	397
3_PFAM	PDDEXK_3	218	433	97	173	224	364	0.000123895	0.000210494	5.71303e-05	9.79765e-05	0.000145628	0.000308776	0.0111308	0.0145084	0.00755846	0.00989831	0.0120677	0.017572	0.003857	0.03184	18.32	398
3_PFAM	Rubrerythrin	178	247	176	88	106	403	0.000101162	0.000120074	0.000103659	4.98377e-05	6.89134e-05	0.000341859	0.0100579	0.0109578	0.0101813	0.00705959	0.00830141	0.0184894	0.003851	0.0318	18.35	399
3_PFAM	Gp49	180	251	169	272	295	495	0.000102299	0.000122019	9.95362e-05	0.000154044	0.000191787	0.000419901	0.0101143	0.0110462	0.00997679	0.0124114	0.0138487	0.0204915	0.003846	0.03175	18.39	400
3_PFAM	Amidohydro_1	3594	4104	2526	2835	3485	1988	0.00204256	0.00199508	0.00148774	0.00160557	0.00226569	0.00168639	0.0451947	0.0446663	0.0385713	0.0400695	0.0475993	0.0410657	0.003844	0.03174	18.42	401
3_PFAM	Sigma70_ECF	533	619	195	477	621	167	0.000302917	0.000300915	0.00011485	0.000270143	0.000403729	0.000141664	0.0174045	0.0173469	0.0107168	0.016436	0.020093	0.0119023	0.003843	0.03173	18.45	402
3_PFAM	Caps_assemb_Wzi	120	143	40	5	37	164	6.81991e-05	6.95167e-05	2.35589e-05	2.83169e-06	2.40547e-05	0.000139119	0.00825827	0.00833766	0.00485375	0.00168276	0.00490456	0.0117949	0.003835	0.03166	18.48	403
3_PFAM	PFOR_II	356	427	177	254	215	529	0.000202324	0.000207578	0.000104248	0.00014385	0.000139777	0.000448743	0.0142241	0.0144076	0.0102102	0.0119937	0.0118227	0.0211836	0.003835	0.03166	18.51	404
3_PFAM	DUF2179	46	21	2	19	41	184	2.6143e-05	1.02087e-05	1.17794e-06	1.07604e-05	2.66552e-05	0.000156085	0.00511302	0.00319511	0.00108533	0.00328031	0.00516287	0.0124934	0.003829	0.03161	18.54	405
3_PFAM	DM13	246	119	193	325	172	12	0.000139808	5.78495e-05	0.000113672	0.00018406	0.000111822	1.01794e-05	0.011824	0.00760589	0.0106617	0.0135669	0.0105746	0.00319052	0.003828	0.0316	18.58	406
3_PFAM	YjgP_YjgQ	199	380	148	141	285	410	0.000113097	0.00018473	8.71678e-05	7.98537e-05	0.000185286	0.000347797	0.0106347	0.0135915	0.00933637	0.00893609	0.013612	0.0186493	0.003817	0.03152	18.61	407
3_PFAM	TPR_11	666	1294	551	879	1133	644	0.000378505	0.000629053	0.000324523	0.000497811	0.000736593	0.000546296	0.0194552	0.0250809	0.0180145	0.0223117	0.0271403	0.023373	0.003813	0.03148	18.64	408
3_PFAM	Dioxygenase_C	504	498	277	287	336	44	0.000286436	0.000242093	0.000163145	0.000162539	0.000218443	3.73246e-05	0.0169244	0.0155593	0.0127728	0.0127491	0.0147798	0.00610938	0.003812	0.03147	18.67	409
3_PFAM	DUF4369	30	79	29	68	74	278	1.70498e-05	3.84043e-05	1.70802e-05	3.8511e-05	4.81094e-05	0.000235823	0.00412914	0.00619712	0.00413282	0.00620572	0.00693609	0.0153565	0.003803	0.0314	18.7	410
3_PFAM	SprB	99	330	263	230	155	406	5.62642e-05	0.000160423	0.0001549	0.000130258	0.00010077	0.000344404	0.00750095	0.0126658	0.0124459	0.0114131	0.0100384	0.0185581	0.003801	0.03138	18.73	411
3_PFAM	TerB	88	159	47	81	85	336	5.00126e-05	7.72947e-05	2.76817e-05	4.58734e-05	5.52608e-05	0.000285024	0.00707196	0.00879174	0.00526134	0.00677299	0.00743376	0.0168827	0.003801	0.03138	18.76	412
3_PFAM	Iron_permease	234	268	228	150	98	2	0.000132988	0.000130283	0.000134286	8.49507e-05	6.37124e-05	1.69657e-06	0.011532	0.0114142	0.0115882	0.00921687	0.00798201	0.00130253	0.003792	0.03131	18.8	413
3_PFAM	CxxCxxCC	94	252	98	104	155	365	5.34226e-05	0.000122505	5.77192e-05	5.88992e-05	0.00010077	0.000309624	0.00730908	0.0110682	0.00759732	0.00767458	0.0100384	0.0175961	0.003788	0.03128	18.83	414
3_PFAM	AFOR_N	85	62	26	51	67	287	4.83077e-05	3.01401e-05	1.53133e-05	2.88832e-05	4.35585e-05	0.000243458	0.00695037	0.00549	0.00391322	0.00537431	0.00659988	0.0156031	0.003787	0.03127	18.86	415
3_PFAM	Hydrolase_3	452	594	434	359	359	803	0.000256883	0.000288761	0.000255614	0.000203315	0.000233395	0.000681173	0.0160276	0.016993	0.0159879	0.0142589	0.0152773	0.0260993	0.003786	0.03125	18.89	416
3_PFAM	HlyD	61	191	20	23	68	181	3.46679e-05	9.28509e-05	1.17794e-05	1.30258e-05	4.42086e-05	0.00015354	0.00588794	0.00963592	0.00343212	0.00360912	0.00664896	0.0123911	0.00378	0.03121	18.92	417
3_PFAM	Arabinose_trans	18	22	50	140	118	0	1.02299e-05	1.06949e-05	2.94486e-05	7.92873e-05	7.67149e-05	0	0.00319842	0.0032703	0.00542666	0.00890434	0.00875871	0	0.003772	0.03114	18.95	418
3_PFAM	Arabino_trans_C	18	22	50	140	118	0	1.02299e-05	1.06949e-05	2.94486e-05	7.92873e-05	7.67149e-05	0	0.00319842	0.0032703	0.00542666	0.00890434	0.00875871	0	0.003772	0.03114	18.98	419
3_PFAM	HDOD	197	228	207	189	105	503	0.00011196	0.000110838	0.000121917	0.000107038	6.82633e-05	0.000426688	0.0105811	0.010528	0.0110416	0.0103459	0.00826216	0.0206564	0.003765	0.03108	19.01	420
3_PFAM	CBM9_1	341	478	197	217	405	475	0.000193799	0.00023237	0.000116027	0.000122895	0.000263301	0.000402936	0.0139212	0.0152437	0.0107716	0.0110858	0.0162266	0.0200733	0.003763	0.03107	19.04	421
3_PFAM	Peptidase_U32	65	81	20	22	21	233	3.69412e-05	3.93766e-05	1.17794e-05	1.24594e-05	1.36527e-05	0.000197651	0.00607792	0.00627508	0.00343212	0.00352979	0.00369495	0.0140588	0.003756	0.03101	19.08	422
3_PFAM	Y2_Tnp	208	135	87	184	249	337	0.000118212	6.56276e-05	5.12406e-05	0.000104206	0.000161882	0.000285872	0.0108725	0.00810109	0.00715825	0.0102081	0.0127233	0.0169078	0.003753	0.03098	19.11	423
3_PFAM	Mg_trans_NIPA	144	104	183	204	61	1	8.18389e-05	5.05576e-05	0.000107782	0.000115533	3.96577e-05	8.48286e-07	0.00904648	0.00711038	0.0103818	0.0107486	0.00629744	0.000921024	0.003751	0.03097	19.14	424
3_PFAM	Fe_hyd_lg_C	30	48	19	12	31	244	1.70498e-05	2.33343e-05	1.11905e-05	6.79606e-06	2.01539e-05	0.000206982	0.00412914	0.00483056	0.00334522	0.00260692	0.00448931	0.0143869	0.003746	0.03092	19.17	425
3_PFAM	MazE_antitoxin	544	613	520	627	665	907	0.000309169	0.000297998	0.000306265	0.000355094	0.000432334	0.000769395	0.0175832	0.0172626	0.0175004	0.0188439	0.0207926	0.027738	0.003741	0.03089	19.2	426
3_PFAM	Lsr2	110	155	268	298	188	16	6.25158e-05	7.53502e-05	0.000157844	0.000168769	0.000122224	1.35726e-05	0.00790669	0.00868045	0.0125636	0.0129911	0.0110555	0.0036841	0.003734	0.03083	19.23	427
3_PFAM	DAGK_cat	1078	985	1034	1255	1019	315	0.000612655	0.000478838	0.000608997	0.000710754	0.000662479	0.00026721	0.0247519	0.0218824	0.0246779	0.02666	0.0257387	0.0163466	0.003732	0.03081	19.26	428
3_PFAM	FeS	39	94	39	44	54	303	2.21647e-05	4.56963e-05	2.29699e-05	2.49189e-05	3.51068e-05	0.000257031	0.00470794	0.0067599	0.00479269	0.00499188	0.0059251	0.0160322	0.003725	0.03075	19.29	429
3_PFAM	PQQ_3	854	893	468	640	765	211	0.00048535	0.000434114	0.000275639	0.000362456	0.000497347	0.000178988	0.0220307	0.0208354	0.0166024	0.0190383	0.0223013	0.0133787	0.003723	0.03074	19.32	430
3_PFAM	HTH_Tnp_1	1543	1726	1920	2341	1842	1629	0.000876926	0.000839061	0.00113083	0.0013258	0.00119753	0.00138186	0.0296129	0.0289666	0.0336278	0.0364115	0.0346054	0.0371733	0.00372	0.03071	19.35	431
3_PFAM	IstB_IS21	946	985	1462	1636	1083	789	0.000537636	0.000478838	0.000861077	0.000926529	0.000704087	0.000669297	0.023187	0.0218824	0.0293441	0.0304389	0.0265346	0.0258708	0.003713	0.03065	19.38	432
3_PFAM	DUF1538	1	0	0	0	1	171	5.68326e-07	0	0	0	6.50127e-07	0.000145057	0.000753874	0	0	0	0.000806304	0.012044	0.00371	0.03063	19.41	433
3_PFAM	PSCyt2	457	659	217	519	506	114	0.000259725	0.00032036	0.000127807	0.000293929	0.000328964	9.67046e-05	0.016116	0.0178986	0.0113052	0.0171444	0.0181374	0.00983385	0.003708	0.03061	19.45	434
3_PFAM	GFA	355	797	309	297	389	97	0.000201756	0.000387446	0.000181992	0.000168202	0.000252899	8.22837e-05	0.0142041	0.0196836	0.0134905	0.0129693	0.0159028	0.00907104	0.003703	0.03057	19.48	435
3_PFAM	Replic_Relax	76	67	156	240	128	5	4.31927e-05	3.25707e-05	9.18796e-05	0.000135921	8.32162e-05	4.24143e-06	0.00657212	0.00570708	0.00958539	0.0116585	0.00912229	0.00205947	0.003697	0.03052	19.51	436
3_PFAM	Porin_4	28	98	21	18	61	205	1.59131e-05	4.76408e-05	1.23684e-05	1.01941e-05	3.96577e-05	0.000173899	0.00398912	0.00690223	0.00351687	0.00319282	0.00629744	0.0131871	0.003688	0.03045	19.54	437
3_PFAM	PSD1	457	659	217	520	506	116	0.000259725	0.00032036	0.000127807	0.000294496	0.000328964	9.84012e-05	0.016116	0.0178986	0.0113052	0.0171609	0.0181374	0.00991974	0.003684	0.03041	19.57	438
3_PFAM	PTA_PTB	150	243	102	84	164	351	8.52488e-05	0.00011813	6.00751e-05	4.75724e-05	0.000106621	0.000297748	0.00923303	0.0108687	0.00775081	0.00689727	0.0103257	0.0172554	0.003682	0.0304	19.6	439
3_PFAM	HTH_20	2666	3138	2118	2036	1576	1142	0.00151516	0.00152548	0.00124744	0.00115306	0.0010246	0.000968742	0.038925	0.0390574	0.0353192	0.0339568	0.0320094	0.0311246	0.003679	0.03037	19.63	440
3_PFAM	CBS	4515	4613	3489	3821	3597	3572	0.00256599	0.00224252	0.00205492	0.00216398	0.00233851	0.00303008	0.0506556	0.0473553	0.0453313	0.0465186	0.0483581	0.0550461	0.003677	0.03035	19.66	441
3_PFAM	Yop-YscD_cpl	828	1023	909	948	731	159	0.000470574	0.000497311	0.000535375	0.000536888	0.000475243	0.000134877	0.0216927	0.0223005	0.0231382	0.0231709	0.0218001	0.0116137	0.003676	0.03035	19.69	442
3_PFAM	DUF4040	103	93	140	132	84	383	5.85375e-05	4.52101e-05	8.24561e-05	7.47566e-05	5.46106e-05	0.000324893	0.00765098	0.00672385	0.00908053	0.00864619	0.0073899	0.0180248	0.003675	0.03034	19.72	443
3_PFAM	AcetylCoA_hydro	54	50	10	9	10	180	3.06896e-05	2.43065e-05	5.88972e-06	5.09704e-06	6.50127e-06	0.000152691	0.00553982	0.00493016	0.00242687	0.00225766	0.00254976	0.0123568	0.003671	0.0303	19.75	444
3_PFAM	DDE_Tnp_IS1	232	194	181	278	299	14	0.000131852	9.43093e-05	0.000106604	0.000157442	0.000194388	1.1876e-05	0.0114827	0.0097113	0.0103249	0.0125476	0.0139423	0.00344616	0.003671	0.0303	19.78	445
3_PFAM	ArsD	1	1	2	0	0	166	5.68326e-07	4.8613e-07	1.17794e-06	0	0	0.000140815	0.000753874	0.000697231	0.00108533	0	0	0.0118666	0.00367	0.0303	19.81	446
3_PFAM	Cytochrom_C	2179	2911	1465	1503	1508	1282	0.00123838	0.00141513	0.000862844	0.000851206	0.000980391	0.0010875	0.0351906	0.0376182	0.0293742	0.0291754	0.0313112	0.0329773	0.003668	0.03029	19.84	447
3_PFAM	Chlor_dismutase	369	339	478	470	338	50	0.000209712	0.000164798	0.000281529	0.000266179	0.000219743	4.24143e-05	0.0144814	0.0128374	0.0167788	0.016315	0.0148237	0.00651263	0.003668	0.03028	19.87	448
3_PFAM	MR_MLE_C	1462	1740	1440	1016	957	501	0.000830892	0.000845867	0.000848119	0.000575399	0.000622171	0.000424991	0.0288252	0.0290838	0.0291225	0.0239875	0.0249434	0.0206153	0.003664	0.03025	19.9	449
3_PFAM	DUF2182	366	333	246	273	156	16	0.000208007	0.000161881	0.000144887	0.00015461	0.00010142	1.35726e-05	0.0144225	0.0127233	0.0120369	0.0124342	0.0100707	0.0036841	0.00366	0.03022	19.93	450
3_PFAM	Hydrolase	1851	1478	1694	1907	1529	1724	0.00105197	0.000718501	0.000997718	0.00108001	0.000994044	0.00146244	0.0324341	0.0268049	0.0315867	0.0328635	0.0315285	0.0382419	0.003659	0.03021	19.96	451
3_PFAM	DUF3387	126	113	194	272	220	346	7.1609e-05	5.49327e-05	0.000114261	0.000154044	0.000143028	0.000293507	0.00846221	0.00741166	0.0106893	0.0124114	0.0119594	0.017132	0.003653	0.03016	19.99	452
3_PFAM	PhyH	501	895	633	471	641	155	0.000284731	0.000435087	0.000372819	0.000266745	0.000416731	0.000131484	0.016874	0.0208587	0.0193085	0.0163323	0.020414	0.0114667	0.003648	0.03012	20.02	453
3_PFAM	FAD_binding_5	794	937	539	421	503	187	0.00045125	0.000455504	0.000317456	0.000238428	0.000327014	0.000158629	0.0212427	0.0213425	0.0178173	0.0154411	0.0180835	0.0125948	0.003646	0.0301	20.05	454
3_PFAM	CsgG	29	86	19	10	38	189	1.64814e-05	4.18072e-05	1.11905e-05	5.66338e-06	2.47048e-05	0.000160326	0.00405973	0.00646585	0.00334522	0.00237979	0.00497039	0.012662	0.003643	0.03008	20.08	455
3_PFAM	Cytochrome_C554	123	262	105	110	153	376	6.9904e-05	0.000127366	6.1842e-05	6.22972e-05	9.94694e-05	0.000318955	0.00836086	0.0112857	0.00786397	0.00789286	0.00997343	0.0178593	0.003642	0.03007	20.11	456
3_PFAM	Na_Ca_ex	498	589	829	548	266	567	0.000283026	0.000286331	0.000488258	0.000310353	0.000172934	0.000480978	0.0168234	0.0169213	0.0220966	0.0176168	0.0131504	0.0219312	0.003627	0.02995	20.14	457
3_PFAM	EAL	1865	2676	2381	1893	1761	2030	0.00105993	0.00130089	0.00140234	0.00107208	0.00114487	0.00172202	0.0325565	0.0360678	0.0374479	0.0327426	0.033836	0.0414972	0.003622	0.02991	20.17	458
3_PFAM	Trypsin_2	2527	2785	2215	2639	2055	890	0.00143616	0.00135387	0.00130457	0.00149457	0.00133601	0.000754974	0.0378967	0.036795	0.0361189	0.0386596	0.0365515	0.0274768	0.00362	0.02989	20.2	459
3_PFAM	HMA	1320	744	954	1405	1231	929	0.00075019	0.000361681	0.000561879	0.000795705	0.000800306	0.000788057	0.0273896	0.0190179	0.023704	0.0282082	0.0282897	0.0280724	0.003613	0.02983	20.23	460
3_PFAM	URO-D	236	287	256	260	259	633	0.000134125	0.000139519	0.000150777	0.000147248	0.000168383	0.000536965	0.0115812	0.0118118	0.0122791	0.0121346	0.0129762	0.0231725	0.003608	0.02979	20.26	461
3_PFAM	Toluene_X	44	88	42	14	47	231	2.50063e-05	4.27795e-05	2.47368e-05	7.92873e-06	3.05559e-05	0.000195954	0.00500063	0.0065406	0.00497361	0.0028158	0.00552774	0.0139984	0.003606	0.02977	20.29	462
3_PFAM	HNH	1092	1253	1519	1715	1240	620	0.000620611	0.000609121	0.000894648	0.00097127	0.000806157	0.000525937	0.0249121	0.0246804	0.0299107	0.0311652	0.0283929	0.0229333	0.003604	0.02975	20.32	463
3_PFAM	VWA	1396	1720	1046	1625	1729	738	0.000793382	0.000836144	0.000616065	0.000920299	0.00112407	0.000626035	0.028167	0.0289162	0.0248206	0.0303364	0.0335271	0.0250207	0.0036	0.02972	20.35	464
3_PFAM	TauD	248	727	117	159	216	151	0.000140945	0.000353417	6.89097e-05	9.00477e-05	0.000140427	0.000128091	0.011872	0.0187994	0.00830119	0.00948935	0.0118502	0.0113177	0.003593	0.02967	20.38	465
3_PFAM	DUF1772	228	85	59	151	130	4	0.000129578	4.13211e-05	3.47493e-05	8.5517e-05	8.45165e-05	3.39314e-06	0.0113832	0.00642815	0.00589486	0.00924754	0.00919328	0.00184205	0.003593	0.02966	20.41	466
3_PFAM	PSCyt1	527	788	212	462	469	164	0.000299508	0.000383071	0.000124862	0.000261648	0.000304909	0.000139119	0.0173063	0.0195722	0.0111742	0.0161755	0.0174617	0.0117949	0.003585	0.0296	20.44	467
3_PFAM	EcoEI_R_C	95	131	174	296	292	277	5.39909e-05	6.36831e-05	0.000102481	0.000167636	0.000189837	0.000234975	0.00734785	0.00798017	0.0101233	0.0129474	0.0137781	0.0153289	0.003581	0.02957	20.47	468
3_PFAM	EHN	276	207	77	48	54	15	0.000156858	0.000100629	4.53508e-05	2.71842e-05	3.51068e-05	1.27243e-05	0.0125243	0.0100314	0.0067343	0.00521385	0.0059251	0.00356711	0.00358	0.02956	20.5	469
3_PFAM	Grp1_Fun34_YaaH	39	166	187	12	9	27	2.21647e-05	8.06977e-05	0.000110138	6.79606e-06	5.85114e-06	2.29037e-05	0.00470794	0.00898319	0.0104947	0.00260692	0.00241891	0.00478578	0.003576	0.02953	20.53	470
3_PFAM	RHS_repeat	516	1079	647	831	649	224	0.000293256	0.000524535	0.000381065	0.000470627	0.000421932	0.000190016	0.0171247	0.0229027	0.0195209	0.0216939	0.020541	0.0137846	0.003574	0.02951	20.56	471
3_PFAM	Acyl-CoA_dh_2	306	414	200	129	95	40	0.000173908	0.000201258	0.000117794	7.30576e-05	6.1762e-05	3.39314e-05	0.0131874	0.0141865	0.0108533	0.00854737	0.00785888	0.00582507	0.003573	0.0295	20.59	472
3_PFAM	Poly_export	290	625	219	234	389	434	0.000164814	0.000303832	0.000128985	0.000132523	0.000252899	0.000368156	0.012838	0.0174308	0.0113571	0.0115119	0.0159028	0.0191874	0.003571	0.02948	20.62	473
3_PFAM	CO_deh_flav_C	773	896	524	416	496	179	0.000439316	0.000435573	0.000308621	0.000235597	0.000322463	0.000151843	0.0209599	0.0208704	0.0175676	0.0153492	0.0179572	0.0123225	0.00357	0.02947	20.65	474
3_PFAM	Polyketide_cyc	1105	899	868	947	690	252	0.000628	0.000437031	0.000511228	0.000536322	0.000448587	0.000213768	0.0250599	0.0209053	0.0226103	0.0231586	0.0211799	0.0146208	0.003569	0.02946	20.68	475
3_PFAM	OmpH	97	207	109	91	178	335	5.51276e-05	0.000100629	6.41979e-05	5.15368e-05	0.000115723	0.000284176	0.00742479	0.0100314	0.00801236	0.00717891	0.0107574	0.0168575	0.003568	0.02946	20.7	476
3_PFAM	3-dmu-9_3-mt	541	630	345	476	441	66	0.000307464	0.000306262	0.000203195	0.000269577	0.000286706	5.59869e-05	0.0175347	0.0175003	0.0142547	0.0164188	0.0169324	0.00748244	0.003566	0.02945	20.73	477
3_PFAM	MerR-DNA-bind	552	375	561	822	602	214	0.000313716	0.000182299	0.000330413	0.00046553	0.000391376	0.000181533	0.017712	0.0135018	0.0181773	0.0215761	0.0197832	0.0134734	0.003566	0.02944	20.76	478
3_PFAM	TPPK_C	147	111	184	230	113	2	8.35439e-05	5.39605e-05	0.000108371	0.000130258	7.34643e-05	1.69657e-06	0.00914023	0.00734578	0.0104101	0.0114131	0.00857113	0.00130253	0.003566	0.02944	20.79	479
3_PFAM	FAD_binding_3	1614	2177	1443	1359	1320	571	0.000917277	0.00105831	0.000849886	0.000769653	0.000858167	0.000484371	0.0302866	0.0325316	0.0291528	0.0277426	0.0292945	0.0220084	0.003562	0.02941	20.82	480
3_PFAM	Rep_3	17	3	0	0	1	121	9.66153e-06	1.45839e-06	0	0	6.50127e-07	0.000102643	0.0031083	0.00120764	0	0	0.000806304	0.0101313	0.003558	0.02938	20.85	481
3_PFAM	MatE	406	479	223	272	337	554	0.00023074	0.000232856	0.000131341	0.000154044	0.000219093	0.00046995	0.0151901	0.0152596	0.0114604	0.0124114	0.0148018	0.0216783	0.003555	0.02935	20.88	482
3_PFAM	AAA	4319	4337	4153	4386	3369	1940	0.0024546	0.00210835	0.002446	0.00248396	0.00219028	0.00164567	0.0495439	0.0459167	0.0494571	0.0498393	0.0468004	0.0405669	0.00354	0.02923	20.91	483
3_PFAM	Fer2_2	1062	1312	687	542	670	380	0.000603562	0.000637803	0.000404624	0.000306955	0.000435585	0.000322349	0.0245675	0.0252548	0.0201153	0.0175201	0.0208707	0.0179541	0.003539	0.02922	20.94	484
3_PFAM	SAM_1	329	221	188	245	108	17	0.000186979	0.000107435	0.000110727	0.000138753	7.02137e-05	1.44209e-05	0.013674	0.0103651	0.0105227	0.0117793	0.00837936	0.00379748	0.003539	0.02922	20.97	485
3_PFAM	GMC_oxred_N	1234	1378	942	906	728	349	0.000701314	0.000669888	0.000554811	0.000513102	0.000473292	0.000296052	0.0264823	0.0258822	0.0235544	0.0226518	0.0217553	0.0172062	0.003532	0.02916	21	486
3_PFAM	OstA	79	200	52	79	170	248	4.48977e-05	9.72261e-05	3.06265e-05	4.47407e-05	0.000110522	0.000210375	0.00670058	0.00986033	0.00553412	0.00668885	0.0105129	0.0145043	0.00353	0.02914	21.03	487
3_PFAM	Fapy_DNA_glyco	851	886	1011	998	729	242	0.000483645	0.000430712	0.000595451	0.000565205	0.000473942	0.000205285	0.0219919	0.0207536	0.0244019	0.023774	0.0217702	0.0143278	0.003525	0.0291	21.06	488
3_PFAM	H2TH	851	888	1012	998	729	242	0.000483645	0.000431684	0.00059604	0.000565205	0.000473942	0.000205285	0.0219919	0.020777	0.0244139	0.023774	0.0217702	0.0143278	0.003525	0.0291	21.09	489
3_PFAM	Acetyltransf_3	2084	2365	2322	2207	1786	796	0.00118439	0.0011497	0.00136759	0.00124991	0.00116113	0.000675235	0.034415	0.0339072	0.036981	0.035354	0.0340753	0.0259853	0.00352	0.02906	21.11	490
3_PFAM	FAD_binding_6	564	854	587	428	445	754	0.000320536	0.000415155	0.000345726	0.000242393	0.000289306	0.000639607	0.0179035	0.0203754	0.0185937	0.015569	0.017009	0.0252905	0.003515	0.02902	21.14	491
3_PFAM	Phage_cap_E	8	9	4	8	28	175	4.5466e-06	4.37517e-06	2.35589e-06	4.5307e-06	1.82035e-05	0.00014845	0.00213228	0.00209169	0.00153489	0.00212855	0.00426656	0.012184	0.003512	0.029	21.17	492
3_PFAM	TPP_enzyme_C	2330	2893	1878	1779	1294	1482	0.0013242	0.00140638	0.00110609	0.00100752	0.000841264	0.00125716	0.0363895	0.0375017	0.0332579	0.0317414	0.0290045	0.0354564	0.003506	0.02894	21.2	493
3_PFAM	Lant_dehydr_C	41	64	44	99	200	2	2.33013e-05	3.11123e-05	2.59148e-05	5.60675e-05	0.000130025	1.69657e-06	0.00482715	0.00557784	0.00509065	0.00748782	0.0114029	0.00130253	0.003504	0.02893	21.23	494
3_PFAM	Ring_hydroxyl_A	343	706	182	185	252	106	0.000194936	0.000343208	0.000107193	0.000104773	0.000163832	8.99183e-05	0.0139619	0.0185259	0.0103534	0.0102358	0.0127997	0.00948253	0.003502	0.02891	21.26	495
3_PFAM	Zn_Tnp_IS91	204	123	84	178	244	293	0.000115938	5.9794e-05	4.94736e-05	0.000100808	0.000158631	0.000248548	0.0107675	0.00773266	0.00703375	0.0100403	0.0125949	0.0157654	0.003502	0.02891	21.29	496
3_PFAM	DUF2254	33	20	40	63	76	204	1.87547e-05	9.72261e-06	2.35589e-05	3.56793e-05	4.94096e-05	0.00017305	0.00433067	0.00311811	0.00485375	0.00597321	0.0070292	0.0131549	0.003501	0.02891	21.32	497
3_PFAM	DUF1727	139	151	240	185	94	3	7.89972e-05	7.34057e-05	0.000141353	0.000104773	6.11119e-05	2.54486e-06	0.00888804	0.00856771	0.0118892	0.0102358	0.00781741	0.00159526	0.003495	0.02885	21.35	498
3_PFAM	DDE_Tnp_1_2	1188	772	767	1001	782	347	0.000675171	0.000375293	0.000451741	0.000566904	0.000508399	0.000294355	0.025984	0.0193725	0.0212542	0.0238098	0.0225477	0.0171568	0.003494	0.02885	21.38	499
3_PFAM	Lipocalin_2	0	6	12	6	13	142	0	2.91678e-06	7.06766e-06	3.39803e-06	8.45165e-06	0.000120457	0	0.00170786	0.00265851	0.00184337	0.00290717	0.0109753	0.003489	0.02881	21.4	500
3_PFAM	DUF1987	1	1	0	0	0	151	5.68326e-07	4.8613e-07	0	0	0	0.000128091	0.000753874	0.000697231	0	0	0	0.0113177	0.003485	0.02877	21.43	501
3_PFAM	Prismane	0	0	0	0	1	154	0	0	0	0	6.50127e-07	0.000130636	0	0	0	0	0.000806304	0.0114296	0.003483	0.02876	21.46	502
3_PFAM	DUF4118	649	761	497	436	449	107	0.000368843	0.000369945	0.000292719	0.000246923	0.000291907	9.07666e-05	0.0192053	0.019234	0.017109	0.0157138	0.0170853	0.00952715	0.003483	0.02875	21.49	503
3_PFAM	Fer4_14	803	1106	998	1193	1103	1103	0.000456365	0.00053766	0.000587794	0.000675641	0.00071709	0.000935659	0.0213627	0.0231875	0.0242445	0.0259931	0.0267785	0.0305885	0.00348	0.02873	21.52	504
3_PFAM	DUF2892	150	120	124	69	91	338	8.52488e-05	5.83357e-05	7.30325e-05	3.90773e-05	5.91615e-05	0.000286721	0.00923303	0.00763778	0.00854591	0.00625119	0.00769165	0.0169328	0.003479	0.02872	21.55	505
3_PFAM	DUF4331	157	165	240	295	255	19	8.92271e-05	8.02115e-05	0.000141353	0.00016707	0.000165782	1.61174e-05	0.00944601	0.00895609	0.0118892	0.0129255	0.0128756	0.00401465	0.003477	0.02871	21.58	506
3_PFAM	Mce4_CUP1	206	222	129	158	139	0	0.000117075	0.000107921	7.59774e-05	8.94814e-05	9.03676e-05	0	0.0108201	0.0103885	0.0087165	0.00945946	0.00950619	0	0.003475	0.02869	21.6	507
3_PFAM	GMC_oxred_C	1274	1433	976	956	774	369	0.000724047	0.000696625	0.000574837	0.000541419	0.000503198	0.000313017	0.0269081	0.0263937	0.0239757	0.0232684	0.0224321	0.0176923	0.003471	0.02866	21.63	508
3_PFAM	Secretin	308	655	236	228	436	408	0.000175044	0.000318415	0.000138997	0.000129125	0.000283455	0.000346101	0.0132304	0.0178442	0.0117897	0.0113633	0.0168361	0.0186038	0.003462	0.02859	21.66	509
3_PFAM	Abhydrolase_4	1111	1023	799	849	681	238	0.00063141	0.000497311	0.000470589	0.000480821	0.000442736	0.000201892	0.0251279	0.0223005	0.0216931	0.0219276	0.0210413	0.0142089	0.003458	0.02855	21.69	510
3_PFAM	SBP_bac_8	2123	1923	1303	1218	1070	1090	0.00120656	0.000934829	0.00076743	0.0006898	0.000695635	0.000924632	0.0347355	0.030575	0.0277025	0.026264	0.0263749	0.0304078	0.003457	0.02854	21.72	511
3_PFAM	SASA	103	158	80	56	63	294	5.85375e-05	7.68086e-05	4.71177e-05	3.17149e-05	4.0958e-05	0.000249396	0.00765098	0.00876405	0.00686424	0.0056316	0.00639984	0.0157923	0.003457	0.02854	21.75	512
3_PFAM	HI0933_like	52	140	73	93	102	301	2.95529e-05	6.80583e-05	4.29949e-05	5.26694e-05	6.63129e-05	0.000255334	0.00543626	0.00824974	0.00655705	0.00725737	0.00814327	0.0159792	0.003457	0.02854	21.78	513
3_PFAM	AstE_AspA	184	210	115	85	146	355	0.000104572	0.000102087	6.77318e-05	4.81387e-05	9.49185e-05	0.000301141	0.010226	0.0101038	0.00822993	0.00693821	0.00974261	0.0173534	0.003453	0.0285	21.8	514
3_PFAM	Fe_dep_repress	540	398	609	665	432	141	0.000306896	0.00019348	0.000358684	0.000376615	0.000280855	0.000119608	0.0175184	0.0139097	0.018939	0.0194066	0.0167587	0.0109366	0.003452	0.0285	21.83	515
3_PFAM	Ion_trans	218	127	84	170	259	276	0.000123895	6.17386e-05	4.94736e-05	9.62775e-05	0.000168383	0.000234127	0.0111308	0.00785739	0.00703375	0.00981211	0.0129762	0.0153012	0.00345	0.02849	21.86	516
3_PFAM	Dimerisation2	476	528	647	433	355	89	0.000270523	0.000256677	0.000381065	0.000245224	0.000230795	7.54974e-05	0.0164476	0.0160211	0.0195209	0.0156596	0.0151919	0.00868893	0.00345	0.02849	21.89	517
3_PFAM	GDE_N_bis	422	311	256	252	189	25	0.000239833	0.000151187	0.000150777	0.000142717	0.000122874	2.12071e-05	0.0154866	0.0122958	0.0122791	0.0119464	0.0110849	0.00460512	0.003446	0.02845	21.92	518
3_PFAM	AAA_19	168	282	297	341	275	476	9.54787e-05	0.000137089	0.000174925	0.000193121	0.000178785	0.000403784	0.00977132	0.0117085	0.0132259	0.0138968	0.013371	0.0200944	0.003445	0.02844	21.95	519
3_PFAM	Mu-transpos_C	98	145	287	439	228	121	5.56959e-05	7.04889e-05	0.000169035	0.000248622	0.000148229	0.000102643	0.00746297	0.00839577	0.0130013	0.0157678	0.0121749	0.0101313	0.003445	0.02844	21.98	520
3_PFAM	DUF294_C	26	30	43	20	5	184	1.47765e-05	1.45839e-05	2.53258e-05	1.13268e-05	3.25063e-06	0.000156085	0.00384402	0.00381889	0.00503247	0.00336553	0.00180295	0.0124934	0.003443	0.02842	22	521
3_PFAM	Phage_capsid	84	126	123	189	221	288	4.77393e-05	6.12524e-05	7.24435e-05	0.000107038	0.000143678	0.000244306	0.00690937	0.00782639	0.00851138	0.0103459	0.0119866	0.0156303	0.003433	0.02834	22.03	522
3_PFAM	zf-UBP	251	210	121	142	123	2	0.00014265	0.000102087	7.12656e-05	8.042e-05	7.99656e-05	1.69657e-06	0.0119436	0.0101038	0.0084419	0.00896772	0.00894235	0.00130253	0.003432	0.02833	22.06	523
3_PFAM	Phage_holin_3_6	557	456	631	752	479	163	0.000316557	0.000221675	0.000371641	0.000425886	0.000311411	0.000138271	0.0177921	0.0148888	0.019278	0.020637	0.0176468	0.0117589	0.003425	0.02828	22.09	524
3_PFAM	Peptidase_M14	795	585	371	642	767	597	0.000451819	0.000284386	0.000218509	0.000363589	0.000498647	0.000506427	0.021256	0.0168638	0.014782	0.019068	0.0223304	0.0225039	0.003425	0.02828	22.12	525
3_PFAM	MMPL	1199	955	1042	1163	624	407	0.000681422	0.000464255	0.000613709	0.000658651	0.000405679	0.000345252	0.0261041	0.0215466	0.0247731	0.0256642	0.0201415	0.018581	0.003419	0.02823	22.15	526
3_PFAM	MaoC_dehydrat_N	536	669	409	364	225	117	0.000304622	0.000325221	0.000240889	0.000206147	0.000146278	9.92494e-05	0.0174534	0.0180339	0.0155206	0.0143578	0.0120946	0.0099624	0.003419	0.02823	22.17	527
3_PFAM	Glyco_hydro_106	60	68	57	18	20	213	3.40995e-05	3.30569e-05	3.35714e-05	1.01941e-05	1.30025e-05	0.000180685	0.00583948	0.00574951	0.00579408	0.00319282	0.0036059	0.0134419	0.003419	0.02823	22.2	528
3_PFAM	TPR_19	1839	2699	1632	1942	2340	1611	0.00104515	0.00131207	0.000961202	0.00109983	0.0015213	0.00136659	0.0323288	0.0362225	0.0310033	0.0331637	0.0390038	0.0369674	0.003412	0.02817	22.23	529
3_PFAM	FliMN_C	81	171	69	28	22	173	4.60344e-05	8.31283e-05	4.06391e-05	1.58575e-05	1.43028e-05	0.000146753	0.00678486	0.00911747	0.00637488	0.00398214	0.0037819	0.0121142	0.003409	0.02814	22.26	530
3_PFAM	DUF4142	243	386	186	131	224	24	0.000138103	0.000187646	0.000109549	7.41903e-05	0.000145628	2.03589e-05	0.0117517	0.0136984	0.0104666	0.00861338	0.0120677	0.00451208	0.003406	0.02812	22.29	531
3_PFAM	Glyco_hydro_36	76	103	39	47	128	225	4.31927e-05	5.00714e-05	2.29699e-05	2.66179e-05	8.32162e-05	0.000190864	0.00657212	0.00707612	0.00479269	0.00515925	0.00912229	0.0138154	0.003404	0.02811	22.31	532
3_PFAM	DUF4372	109	118	32	84	104	265	6.19475e-05	5.73634e-05	1.88471e-05	4.75724e-05	6.76132e-05	0.000224796	0.00787067	0.00757386	0.00434132	0.00689727	0.00822272	0.0149932	0.003403	0.0281	22.34	533
3_PFAM	Alpha_L_fucos	141	257	150	72	100	299	8.01339e-05	0.000124936	8.83458e-05	4.07763e-05	6.50127e-05	0.000253637	0.00895175	0.0111775	0.00939924	0.00638564	0.00806304	0.015926	0.003403	0.0281	22.37	534
3_PFAM	MotB_plug	41	88	30	10	8	147	2.33013e-05	4.27795e-05	1.76692e-05	5.66338e-06	5.20101e-06	0.000124698	0.00482715	0.0065406	0.00420347	0.00237979	0.00228057	0.0111668	0.003402	0.02809	22.4	535
3_PFAM	HDPD	2	2	0	3	5	144	1.13665e-06	9.72261e-07	0	1.69901e-06	3.25063e-06	0.000122153	0.00106614	0.000986033	0	0.00130346	0.00180295	0.0110523	0.003401	0.02808	22.43	536
3_PFAM	His_kinase	404	496	154	213	371	385	0.000229604	0.000241121	9.07017e-05	0.00012063	0.000241197	0.00032659	0.0151527	0.0155281	0.00952374	0.0109832	0.0155305	0.0180718	0.003397	0.02804	22.45	537
3_PFAM	EamA	2251	3064	1910	1877	1742	1942	0.0012793	0.0014895	0.00112494	0.00106302	0.00113252	0.00164737	0.0357673	0.0385941	0.0335401	0.0326039	0.0336529	0.0405878	0.003396	0.02803	22.48	538
3_PFAM	Bac_rhodopsin	13	5	10	4	1	155	7.38823e-06	2.43065e-06	5.88972e-06	2.26535e-06	6.50127e-07	0.000131484	0.00271813	0.00155905	0.00242687	0.00150511	0.000806304	0.0114667	0.003394	0.02802	22.51	539
3_PFAM	DUF3558	29	54	27	111	157	2	1.64814e-05	2.6251e-05	1.59022e-05	6.28635e-05	0.00010207	1.69657e-06	0.00405973	0.00512358	0.00398776	0.00792865	0.010103	0.00130253	0.003388	0.02797	22.54	540
3_PFAM	DcuC	1	24	6	5	15	142	5.68326e-07	1.16671e-05	3.53383e-06	2.83169e-06	9.7519e-06	0.000120457	0.000753874	0.00341572	0.00187985	0.00168276	0.0031228	0.0109753	0.003388	0.02797	22.57	541
3_PFAM	SBP_bac_1	1615	1275	906	997	764	503	0.000917846	0.000619816	0.000533609	0.000564639	0.000496697	0.000426688	0.030296	0.0248961	0.0231	0.0237621	0.0222867	0.0206564	0.003383	0.02793	22.59	542
3_PFAM	N6_N4_Mtase	828	994	1009	1590	1108	707	0.000470574	0.000483214	0.000594273	0.000900477	0.00072034	0.000599738	0.0216927	0.0219821	0.0243777	0.030008	0.0268392	0.0244895	0.003379	0.0279	22.62	543
3_PFAM	Fib_succ_major	35	5	3	12	9	143	1.98914e-05	2.43065e-06	1.76692e-06	6.79606e-06	5.85114e-06	0.000121305	0.00445998	0.00155905	0.00132925	0.00260692	0.00241891	0.0110138	0.003377	0.02788	22.65	544
3_PFAM	DUF2277	254	258	292	286	182	10	0.000144355	0.000125422	0.00017198	0.000161973	0.000118323	8.48286e-06	0.0120148	0.0111992	0.0131141	0.0127268	0.0108776	0.00291253	0.003377	0.02788	22.68	545
3_PFAM	Cytochrom_C552	5	4	3	5	12	170	2.84163e-06	1.94452e-06	1.76692e-06	2.83169e-06	7.80152e-06	0.000144209	0.00168571	0.00139446	0.00132925	0.00168276	0.00279312	0.0120087	0.003375	0.02786	22.71	546
3_PFAM	YoeB_toxin	26	59	49	64	102	214	1.47765e-05	2.86817e-05	2.88596e-05	3.62456e-05	6.63129e-05	0.000181533	0.00384402	0.00535553	0.00537212	0.00602043	0.00814327	0.0134734	0.003375	0.02786	22.73	547
3_PFAM	T4SS-DNA_transf	143	150	312	407	238	68	8.12705e-05	7.29196e-05	0.000183759	0.0002305	0.00015473	5.76834e-05	0.00901502	0.0085393	0.0135558	0.0151822	0.0124391	0.00759496	0.003374	0.02785	22.76	548
3_PFAM	Amidase	1613	2254	1375	1204	1093	715	0.000916709	0.00109574	0.000809836	0.000681871	0.000710588	0.000606524	0.0302772	0.0331019	0.0284576	0.0261127	0.0266569	0.0246277	0.00337	0.02782	22.79	549
3_PFAM	DUF2391	58	3	1	50	118	8	3.29629e-05	1.45839e-06	5.88972e-07	2.83169e-05	7.67149e-05	6.78629e-06	0.00574133	0.00120764	0.000767445	0.00532136	0.00875871	0.00260505	0.003368	0.02781	22.82	550
3_PFAM	BNR	561	599	594	690	511	104	0.000318831	0.000291192	0.000349849	0.000390773	0.000332215	8.82217e-05	0.0178558	0.0170644	0.0187043	0.019768	0.0182268	0.00939264	0.003365	0.02778	22.85	551
3_PFAM	Radical_SAM	4836	6007	4786	5101	4962	4464	0.00274842	0.00292019	0.00281882	0.00288889	0.00322593	0.00378675	0.0524254	0.0540387	0.0530926	0.0537484	0.0567973	0.0615366	0.003365	0.02778	22.87	552
3_PFAM	UDG	1400	1426	1293	1493	1147	418	0.000795656	0.000693222	0.000761541	0.000845543	0.000745695	0.000354583	0.0282074	0.0263291	0.027596	0.0290782	0.0273074	0.0188304	0.003364	0.02778	22.9	553
3_PFAM	SIS_2	560	707	826	830	623	210	0.000318262	0.000343694	0.000486491	0.000470061	0.000405029	0.00017814	0.0178399	0.018539	0.0220565	0.0216809	0.0201253	0.0133469	0.003361	0.02775	22.93	554
3_PFAM	MctB	138	113	182	205	105	2	7.84289e-05	5.49327e-05	0.000107193	0.000116099	6.82633e-05	1.69657e-06	0.00885601	0.00741166	0.0103534	0.0107749	0.00826216	0.00130253	0.003354	0.02769	22.96	555
3_PFAM	OAD_beta	6	2	0	1	0	124	3.40995e-06	9.72261e-07	0	5.66338e-07	0	0.000105187	0.00184661	0.000986033	0	0.000752554	0	0.0102561	0.003351	0.02766	22.98	556
3_PFAM	Vir_act_alpha_C	367	282	307	398	264	34	0.000208575	0.000137089	0.000180814	0.000225403	0.000171633	2.88417e-05	0.0144421	0.0117085	0.0134467	0.0150134	0.0131009	0.00537045	0.003347	0.02763	23.01	557
3_PFAM	DUF234	20	45	54	157	196	69	1.13665e-05	2.18759e-05	3.18045e-05	8.89151e-05	0.000127425	5.85317e-05	0.00337143	0.00467716	0.00563955	0.00942948	0.0112883	0.0076506	0.003345	0.02762	23.04	558
3_PFAM	TylF	228	225	324	390	225	39	0.000129578	0.000109379	0.000190827	0.000220872	0.000146278	3.30831e-05	0.0113832	0.0104585	0.013814	0.0148618	0.0120946	0.00575179	0.00334	0.02758	23.07	559
3_PFAM	LtrA	259	187	137	213	104	8	0.000147196	9.09064e-05	8.06891e-05	0.00012063	6.76132e-05	6.78629e-06	0.0121324	0.00953448	0.00898271	0.0109832	0.00822272	0.00260505	0.003339	0.02757	23.09	560
3_PFAM	RF3_C	47	118	65	63	120	247	2.67113e-05	5.73634e-05	3.82832e-05	3.56793e-05	7.80152e-05	0.000209527	0.0051683	0.00757386	0.00618734	0.00597321	0.00883262	0.014475	0.003335	0.02754	23.12	561
3_PFAM	DUF368	0	0	0	1	0	141	0	0	0	5.66338e-07	0	0.000119608	0	0	0	0.000752554	0	0.0109366	0.003331	0.0275	23.15	562
3_PFAM	SepF	296	186	299	287	159	25	0.000168224	9.04203e-05	0.000176103	0.000162539	0.00010337	2.12071e-05	0.0129701	0.00950896	0.0132704	0.0127491	0.0101671	0.00460512	0.003329	0.02749	23.18	563
3_PFAM	NrfD	278	449	374	226	235	502	0.000157994	0.000218273	0.000220275	0.000127992	0.00015278	0.000425839	0.0125696	0.0147741	0.0148417	0.0113134	0.0123604	0.0206359	0.003327	0.02747	23.2	564
3_PFAM	Thioredoxin_7	129	354	155	153	271	327	7.3314e-05	0.00017209	9.12906e-05	8.66497e-05	0.000176184	0.000277389	0.00856236	0.0131183	0.00955461	0.00930858	0.0132734	0.016655	0.00332	0.02741	23.23	565
3_PFAM	Na_Pi_cotrans	70	50	22	52	41	231	3.97828e-05	2.43065e-05	1.29574e-05	2.94496e-05	2.66552e-05	0.000195954	0.00630736	0.00493016	0.00359964	0.00542675	0.00516287	0.0139984	0.00332	0.02741	23.26	566
3_PFAM	Cellulase	585	821	816	595	347	224	0.00033247	0.000399113	0.000480601	0.000336971	0.000225594	0.000190016	0.0182338	0.0199778	0.0219226	0.0183568	0.0150198	0.0137846	0.003319	0.0274	23.29	567
3_PFAM	WES_acyltransf	454	438	551	385	204	110	0.00025802	0.000212925	0.000324523	0.00021804	0.000132626	9.33114e-05	0.016063	0.014592	0.0180145	0.0147662	0.0115163	0.00965978	0.003311	0.02733	23.31	568
3_PFAM	DUF3489	11	63	69	24	78	154	6.25158e-06	3.06262e-05	4.06391e-05	1.35921e-05	5.07099e-05	0.000130636	0.00250032	0.0055341	0.00637488	0.00368675	0.00712109	0.0114296	0.003309	0.02732	23.34	569
3_PFAM	DUF3618	224	186	306	377	237	43	0.000127305	9.04203e-05	0.000180225	0.000213509	0.00015408	3.64763e-05	0.0112829	0.00950896	0.0134248	0.014612	0.0124129	0.00603956	0.003307	0.02731	23.37	570
3_PFAM	Peptidase_M41	1092	986	1045	1070	659	331	0.000620611	0.000479325	0.000615476	0.000605982	0.000428433	0.000280783	0.0249121	0.0218935	0.0248088	0.0246167	0.0206986	0.0167566	0.003306	0.0273	23.4	571
3_PFAM	Cytochrom_CIII	45	108	35	43	62	235	2.55746e-05	5.25021e-05	2.0614e-05	2.43525e-05	4.03078e-05	0.000199347	0.00505714	0.00724583	0.00454027	0.00493483	0.00634885	0.014119	0.003304	0.02728	23.42	572
3_PFAM	Acetyltransf_5	27	60	17	35	42	210	1.53448e-05	2.91678e-05	1.00125e-05	1.98218e-05	2.73053e-05	0.00017814	0.00391724	0.00540072	0.00316426	0.00445217	0.00522545	0.0133469	0.003303	0.02727	23.45	573
3_PFAM	NiFeSe_Hases	192	276	554	512	361	299	0.000109118	0.000134172	0.00032629	0.000289965	0.000234696	0.000253637	0.010446	0.0115833	0.0180635	0.0170284	0.0153198	0.015926	0.003299	0.02724	23.48	574
3_PFAM	Glyco_hydro_15	746	722	766	752	535	159	0.000423971	0.000350986	0.000451152	0.000425886	0.000347818	0.000134877	0.0205906	0.0187346	0.0212403	0.020637	0.0186499	0.0116137	0.003297	0.02722	23.51	575
3_PFAM	TerC	452	401	202	382	417	87	0.000256883	0.000194938	0.000118972	0.000216341	0.000271103	7.38009e-05	0.0160276	0.013962	0.0109074	0.0147085	0.0164652	0.00859074	0.003297	0.02722	23.53	576
3_PFAM	Peripla_BP_3	774	1075	669	457	455	651	0.000439884	0.00052259	0.000394022	0.000258816	0.000295808	0.000552234	0.0209734	0.0228602	0.01985	0.0160878	0.0171991	0.0234997	0.003294	0.02719	23.56	577
3_PFAM	Nterm_IS4	137	209	168	307	337	48	7.78606e-05	0.000101601	9.89473e-05	0.000173866	0.000219093	4.07177e-05	0.00882387	0.0100797	0.00994722	0.0131858	0.0148018	0.00638104	0.003293	0.02719	23.59	578
3_PFAM	HHH_4	48	82	176	96	72	228	2.72796e-05	3.98627e-05	0.000103659	5.43684e-05	4.68091e-05	0.000193409	0.00522299	0.00631369	0.0101813	0.0073735	0.00684172	0.0139072	0.003292	0.02718	23.61	579
3_PFAM	DUF1298	454	437	551	383	203	112	0.00025802	0.000212439	0.000324523	0.000216907	0.000131976	9.5008e-05	0.016063	0.0145753	0.0180145	0.0147278	0.0114881	0.00974721	0.003289	0.02716	23.64	580
3_PFAM	HycI	109	157	407	328	234	125	6.19475e-05	7.63225e-05	0.000239712	0.000185759	0.00015213	0.000106036	0.00787067	0.00873627	0.0154826	0.0136293	0.0123341	0.0102974	0.003288	0.02714	23.67	581
3_PFAM	GIDA	187	334	155	148	262	368	0.000106277	0.000162368	9.12906e-05	8.3818e-05	0.000170333	0.000312169	0.0103091	0.0127424	0.00955461	0.00915522	0.0130512	0.0176683	0.003288	0.02714	23.7	582
3_PFAM	Asp23	185	134	297	425	263	80	0.00010514	6.51415e-05	0.000174925	0.000240694	0.000170983	6.78629e-05	0.0102538	0.00807103	0.0132259	0.0155143	0.0130761	0.00823789	0.003287	0.02714	23.72	583
3_PFAM	DUF4249	4	17	4	2	5	153	2.2733e-06	8.26422e-06	2.35589e-06	1.13268e-06	3.25063e-06	0.000129788	0.00150775	0.00287476	0.00153489	0.00106427	0.00180295	0.0113924	0.003285	0.02712	23.75	584
3_PFAM	Paired_CXXCH_1	73	154	48	64	63	261	4.14878e-05	7.48641e-05	2.82706e-05	3.62456e-05	4.0958e-05	0.000221403	0.0064411	0.0086524	0.00531702	0.00602043	0.00639984	0.0148796	0.003283	0.0271	23.78	585
3_PFAM	TspO_MBR	21	56	63	71	101	192	1.19348e-05	2.72233e-05	3.71052e-05	4.021e-05	6.56628e-05	0.000162871	0.00345468	0.0052176	0.00609141	0.00634114	0.00810326	0.0127621	0.003278	0.02707	23.8	586
3_PFAM	DUF2935	124	17	5	37	75	1	7.04724e-05	8.26422e-06	2.94486e-06	2.09545e-05	4.87595e-05	8.48286e-07	0.00839478	0.00287476	0.00171606	0.00457761	0.0069828	0.000921024	0.003278	0.02706	23.83	587
3_PFAM	RimK	359	330	267	348	407	541	0.000204029	0.000160423	0.000157255	0.000197086	0.000264602	0.000458923	0.0142839	0.0126658	0.0125402	0.0140387	0.0162666	0.0214225	0.003274	0.02703	23.86	588
3_PFAM	Phage_portal_2	1	6	2	6	8	147	5.68326e-07	2.91678e-06	1.17794e-06	3.39803e-06	5.20101e-06	0.000124698	0.000753874	0.00170786	0.00108533	0.00184337	0.00228057	0.0111668	0.003273	0.02702	23.88	589
3_PFAM	THUMP	129	148	36	60	69	219	7.3314e-05	7.19473e-05	2.1203e-05	3.39803e-05	4.48587e-05	0.000185775	0.00856236	0.00848218	0.00460467	0.00582926	0.00669767	0.0136299	0.003267	0.02697	23.91	590
3_PFAM	PP-binding	2168	2470	1797	2330	2278	1051	0.00123213	0.00120074	0.00105838	0.00131957	0.00148099	0.000891548	0.0351017	0.0346517	0.0325328	0.0363259	0.0384836	0.0298588	0.003266	0.02697	23.94	591
3_PFAM	Epimerase	5074	5604	4877	5290	3734	2568	0.00288368	0.00272428	0.00287242	0.00299593	0.00242757	0.0021784	0.0536999	0.0521946	0.0535949	0.0547351	0.0492704	0.0466733	0.003263	0.02694	23.97	592
3_PFAM	RNase_T	431	506	406	495	402	787	0.000244948	0.000245982	0.000239123	0.000280337	0.000261351	0.000667601	0.0156508	0.0156838	0.0154636	0.0167433	0.0161664	0.025838	0.003261	0.02693	23.99	593
3_PFAM	DeoRC	152	198	102	65	70	263	8.63855e-05	9.62538e-05	6.00751e-05	3.6812e-05	4.55089e-05	0.000223099	0.00929438	0.0098109	0.00775081	0.00606729	0.00674603	0.0149365	0.003259	0.02691	24.02	594
3_PFAM	Rotamase	234	453	218	251	304	469	0.000132988	0.000220217	0.000128396	0.000142151	0.000197638	0.000397846	0.011532	0.0148397	0.0113312	0.0119227	0.0140584	0.0199461	0.003258	0.0269	24.05	595
3_PFAM	SusD-like_2	94	95	24	16	28	152	5.34226e-05	4.61824e-05	1.41353e-05	9.06141e-06	1.82035e-05	0.000128939	0.00730908	0.00679576	0.0037597	0.00301022	0.00426656	0.0113552	0.003257	0.02689	24.07	596
3_PFAM	Arm-DNA-bind_5	27	24	15	25	20	223	1.53448e-05	1.16671e-05	8.83458e-06	1.41585e-05	1.30025e-05	0.000189168	0.00391724	0.00341572	0.0029723	0.00376277	0.0036059	0.0137538	0.003254	0.02687	24.1	597
3_PFAM	SBP_bac_10	303	518	190	266	341	69	0.000172203	0.000251816	0.000111905	0.000150646	0.000221693	5.85317e-05	0.0131226	0.0158687	0.0105785	0.0122738	0.0148894	0.0076506	0.003253	0.02686	24.13	598
3_PFAM	RVT_N	135	88	256	343	249	77	7.67239e-05	4.27795e-05	0.000150777	0.000194254	0.000161882	6.5318e-05	0.00875922	0.0065406	0.0122791	0.0139375	0.0127233	0.00808196	0.003252	0.02685	24.15	599
3_PFAM	ADH_N_assoc	524	431	444	423	304	70	0.000297803	0.000209522	0.000261504	0.000239561	0.000197638	5.938e-05	0.017257	0.0144749	0.0161711	0.0154778	0.0140584	0.00770584	0.003251	0.02684	24.18	600
3_PFAM	DUF1360	166	130	221	238	135	9	9.4342e-05	6.3197e-05	0.000130163	0.000134788	8.77671e-05	7.63457e-06	0.00971298	0.00794965	0.0114089	0.0116098	0.00936841	0.00276307	0.003249	0.02683	24.21	601
3_PFAM	Peptidase_A4	74	129	65	11	15	0	4.20561e-05	6.27108e-05	3.82832e-05	6.22972e-06	9.7519e-06	0	0.00648507	0.00791902	0.00618734	0.00249594	0.0031228	0	0.003244	0.02678	24.23	602
3_PFAM	MmgE_PrpD	242	498	150	106	83	76	0.000137535	0.000242093	8.83458e-05	6.00318e-05	5.39605e-05	6.44697e-05	0.0117275	0.0155593	0.00939924	0.00774802	0.00734578	0.0080293	0.003242	0.02677	24.26	603
3_PFAM	TPR_1	533	1067	486	592	734	671	0.000302917	0.000518701	0.00028624	0.000335272	0.000477193	0.0005692	0.0174045	0.022775	0.0169186	0.0183104	0.0218447	0.0238579	0.003241	0.02676	24.29	604
3_PFAM	PRiA4_ORF3	170	142	343	446	332	269	9.66153e-05	6.90305e-05	0.000202017	0.000252587	0.000215842	0.000228189	0.00982931	0.00830846	0.0142133	0.015893	0.0146916	0.0151059	0.00324	0.02675	24.31	605
3_PFAM	Glyco_hydro_17	6	44	20	4	5	129	3.40995e-06	2.13897e-05	1.17794e-05	2.26535e-06	3.25063e-06	0.000109429	0.00184661	0.0046249	0.00343212	0.00150511	0.00180295	0.0104608	0.003232	0.02669	24.34	606
3_PFAM	DUF2156	176	281	200	73	44	28	0.000100025	0.000136603	0.000117794	4.13427e-05	2.86056e-05	2.3752e-05	0.0100013	0.0116877	0.0108533	0.00642983	0.00534842	0.0048736	0.00323	0.02667	24.37	607
3_PFAM	DUF4398	33	58	4	17	27	145	1.87547e-05	2.81956e-05	2.35589e-06	9.62775e-06	1.75534e-05	0.000123001	0.00433067	0.00530995	0.00153489	0.00310286	0.00418968	0.0110906	0.003225	0.02663	24.39	608
3_PFAM	UPF0029	6	10	5	0	3	129	3.40995e-06	4.8613e-06	2.94486e-06	0	1.95038e-06	0.000109429	0.00184661	0.00220484	0.00171606	0	0.00139656	0.0104608	0.003225	0.02663	24.42	609
3_PFAM	RskA	425	301	463	538	354	102	0.000241538	0.000146325	0.000272694	0.00030469	0.000230145	8.65251e-05	0.0155415	0.0120965	0.0165134	0.0174554	0.0151705	0.00930189	0.003224	0.02662	24.45	610
3_PFAM	Fic_N	113	167	247	280	186	322	6.42208e-05	8.11838e-05	0.000145476	0.000158575	0.000120924	0.000273148	0.00801379	0.0090102	0.0120613	0.0125926	0.0109965	0.0165272	0.003223	0.02661	24.47	611
3_PFAM	ThiS	1503	1574	1584	1621	1268	535	0.000854193	0.000765169	0.000932931	0.000918034	0.000824361	0.000453833	0.0292266	0.0276617	0.0305439	0.0302991	0.0287117	0.0213034	0.003221	0.02659	24.5	612
3_PFAM	Cyt_c_ox_IV	147	123	231	210	119	9	8.35439e-05	5.9794e-05	0.000136052	0.000118931	7.73651e-05	7.63457e-06	0.00914023	0.00773266	0.0116642	0.0109055	0.00879574	0.00276307	0.00322	0.02658	24.53	613
3_PFAM	Mem_trans	52	85	75	95	46	273	2.95529e-05	4.13211e-05	4.41729e-05	5.38021e-05	2.99058e-05	0.000231582	0.00543626	0.00642815	0.00664627	0.00733499	0.00546862	0.0152178	0.003216	0.02655	24.55	614
3_PFAM	MgtE	306	378	155	209	316	391	0.000173908	0.000183757	9.12906e-05	0.000118365	0.00020544	0.00033168	0.0131874	0.0135557	0.00955461	0.0108796	0.0143332	0.0182121	0.003213	0.02653	24.58	615
3_PFAM	Transglycosylas	242	253	415	392	224	61	0.000137535	0.000122991	0.000244423	0.000222004	0.000145628	5.17454e-05	0.0117275	0.0110901	0.015634	0.0148998	0.0120677	0.00719343	0.00321	0.0265	24.61	616
3_PFAM	F420_ligase	259	239	355	351	191	40	0.000147196	0.000116185	0.000209085	0.000198785	0.000124174	3.39314e-05	0.0121324	0.0107789	0.0144598	0.0140991	0.0111433	0.00582507	0.003208	0.02648	24.63	617
3_PFAM	Glyco_transf_36	75	103	38	47	127	202	4.26244e-05	5.00714e-05	2.23809e-05	2.66179e-05	8.25661e-05	0.000171354	0.00652874	0.00707612	0.00473085	0.00515925	0.00908659	0.0130902	0.003207	0.02648	24.66	618
3_PFAM	FKBP_N	37	108	40	43	102	199	2.1028e-05	5.25021e-05	2.35589e-05	2.43525e-05	6.63129e-05	0.000168809	0.00458563	0.00724583	0.00485375	0.00493483	0.00814327	0.0129926	0.003204	0.02645	24.69	619
3_PFAM	UnbV_ASPIC	643	658	371	460	635	184	0.000365433	0.000319874	0.000218509	0.000260515	0.00041283	0.000156085	0.0191163	0.017885	0.014782	0.0161405	0.0203182	0.0124934	0.003204	0.02645	24.71	620
3_PFAM	Gas_vesicle	317	319	177	166	190	23	0.000180159	0.000155076	0.000104248	9.40121e-05	0.000123524	1.95106e-05	0.0134223	0.0124529	0.0102102	0.00969598	0.0111141	0.00441708	0.003203	0.02645	24.74	621
3_PFAM	RadC	238	295	180	169	261	422	0.000135261	0.000143408	0.000106015	9.57111e-05	0.000169683	0.000357977	0.0116302	0.0119753	0.0102964	0.00978321	0.0130262	0.0189203	0.003203	0.02644	24.77	622
3_PFAM	DDE_Tnp_IS1595	346	376	458	871	457	313	0.000196641	0.000182785	0.000269749	0.00049328	0.000297108	0.000265513	0.0140229	0.0135198	0.016424	0.0222099	0.0172368	0.0162946	0.0032	0.02642	24.79	623
3_PFAM	NTP_transf_9	294	295	618	574	369	199	0.000167088	0.000143408	0.000363985	0.000325078	0.000239897	0.000168809	0.0129262	0.0119753	0.0190784	0.0180299	0.0154886	0.0129926	0.003199	0.02641	24.82	624
3_PFAM	ANAPC5	47	53	91	206	230	51	2.67113e-05	2.57649e-05	5.35964e-05	0.000116666	0.000149529	4.32626e-05	0.0051683	0.00507592	0.00732096	0.0108012	0.0122282	0.00657743	0.003199	0.02641	24.85	625
3_PFAM	CHRD	616	429	372	513	398	112	0.000350089	0.00020855	0.000219098	0.000290531	0.00025875	9.5008e-05	0.0187107	0.0144413	0.0148019	0.017045	0.0160857	0.00974721	0.003193	0.02637	24.87	626
3_PFAM	Phage-tail_3	48	101	44	27	45	217	2.72796e-05	4.90992e-05	2.59148e-05	1.52911e-05	2.92557e-05	0.000184078	0.00522299	0.00700708	0.00509065	0.00391039	0.00540885	0.0135675	0.003192	0.02636	24.9	627
3_PFAM	TfoX_N	301	308	292	207	108	35	0.000171066	0.000149728	0.00017198	0.000117232	7.02137e-05	2.969e-05	0.0130792	0.0122363	0.0131141	0.0108274	0.00837936	0.00544885	0.003192	0.02635	24.92	628
3_PFAM	DUF3662	251	262	324	352	199	29	0.00014265	0.000127366	0.000190827	0.000199351	0.000129375	2.46003e-05	0.0119436	0.0112857	0.013814	0.0141192	0.0113743	0.00495987	0.003188	0.02632	24.95	629
3_PFAM	FixO	26	63	33	16	18	183	1.47765e-05	3.06262e-05	1.94361e-05	9.06141e-06	1.17023e-05	0.000155236	0.00384402	0.0055341	0.00440864	0.00301022	0.00342086	0.0124594	0.003185	0.0263	24.98	630
3_PFAM	ATP-grasp_5	233	292	132	93	96	266	0.00013242	0.00014195	7.77443e-05	5.26694e-05	6.24122e-05	0.000225644	0.0115074	0.0119143	0.00881727	0.00725737	0.00790014	0.0150215	0.003182	0.02627	25	631
3_PFAM	NMT1	858	1291	636	527	485	380	0.000487623	0.000627594	0.000374586	0.00029846	0.000315311	0.000322349	0.0220822	0.0250518	0.0193542	0.017276	0.017757	0.0179541	0.003179	0.02624	25.03	632
3_PFAM	Glyoxalase_4	1017	1097	899	766	546	314	0.000577987	0.000533285	0.000529486	0.000433815	0.000354969	0.000266362	0.0240414	0.023093	0.0230106	0.0208282	0.0188406	0.0163206	0.003178	0.02624	25.06	633
3_PFAM	FAD_binding_4	2694	2717	2397	2415	1876	1068	0.00153107	0.00132082	0.00141177	0.00136771	0.00121964	0.000905969	0.0391289	0.036343	0.0375735	0.0369825	0.0349233	0.0300993	0.003178	0.02624	25.08	634
3_PFAM	TctB	200	163	20	50	70	123	0.000113665	7.92393e-05	1.17794e-05	2.83169e-05	4.55089e-05	0.000104339	0.0106614	0.00890164	0.00343212	0.00532136	0.00674603	0.0102147	0.003177	0.02623	25.11	635
3_PFAM	Fer4_16	211	273	150	136	183	392	0.000119917	0.000132714	8.83458e-05	7.7022e-05	0.000118973	0.000332528	0.0109506	0.0115201	0.00939924	0.00877622	0.0109075	0.0182354	0.003168	0.02616	25.13	636
3_PFAM	AveC_like	61	101	2	0	1	0	3.46679e-05	4.90992e-05	1.17794e-06	0	6.50127e-07	0	0.00588794	0.00700708	0.00108533	0	0.000806304	0	0.003162	0.02611	25.16	637
3_PFAM	Peptidase_M13	60	409	158	70	123	64	3.40995e-05	0.000198827	9.30576e-05	3.96437e-05	7.99656e-05	5.42903e-05	0.00583948	0.0141006	0.00964663	0.00629632	0.00894235	0.00736819	0.003159	0.02608	25.19	638
3_PFAM	Peptidase_M13_N	60	409	158	70	123	64	3.40995e-05	0.000198827	9.30576e-05	3.96437e-05	7.99656e-05	5.42903e-05	0.00583948	0.0141006	0.00964663	0.00629632	0.00894235	0.00736819	0.003159	0.02608	25.21	639
3_PFAM	HypD	90	134	330	322	224	109	5.11493e-05	6.51415e-05	0.000194361	0.000182361	0.000145628	9.24632e-05	0.00715187	0.00807103	0.0139413	0.0135041	0.0120677	0.00961578	0.003159	0.02608	25.24	640
3_PFAM	CIA30	50	24	6	14	27	140	2.84163e-05	1.16671e-05	3.53383e-06	7.92873e-06	1.75534e-05	0.00011876	0.00533069	0.00341572	0.00187985	0.0028158	0.00418968	0.0108977	0.003156	0.02606	25.26	641
3_PFAM	2Fe-2S_thioredx	519	645	406	438	424	730	0.000294961	0.000313554	0.000239123	0.000248056	0.000275654	0.000619249	0.0171744	0.0177075	0.0154636	0.0157498	0.0166028	0.0248847	0.003152	0.02603	25.29	642
3_PFAM	Wzt_C	399	464	541	495	412	85	0.000226762	0.000225565	0.000318634	0.000280337	0.000267852	7.21043e-05	0.0150586	0.0150188	0.0178503	0.0167433	0.0163662	0.00849142	0.003144	0.02596	25.32	643
3_PFAM	tRNA-synt_2_TM	41	96	125	30	8	1	2.33013e-05	4.66685e-05	7.36215e-05	1.69901e-05	5.20101e-06	8.48286e-07	0.00482715	0.00683144	0.0085803	0.00412191	0.00228057	0.000921024	0.003141	0.02593	25.34	644
3_PFAM	LolA_like	70	220	90	102	110	263	3.97828e-05	0.000106949	5.30075e-05	5.77665e-05	7.15139e-05	0.000223099	0.00630736	0.0103416	0.00728062	0.00760043	0.00845659	0.0149365	0.003141	0.02593	25.37	645
3_PFAM	PDDEXK_2	3	2	1	0	0	115	1.70498e-06	9.72261e-07	5.88972e-07	0	0	9.75529e-05	0.00130575	0.000986033	0.000767445	0	0	0.00987689	0.00314	0.02592	25.39	646
3_PFAM	Na_H_antiport_1	342	179	199	313	287	49	0.000194367	8.70174e-05	0.000117205	0.000177264	0.000186586	4.1566e-05	0.0139416	0.00932831	0.0108261	0.013314	0.0136597	0.00644717	0.003139	0.02592	25.42	647
3_PFAM	Secretin_N	193	378	117	114	261	261	0.000109687	0.000183757	6.89097e-05	6.45625e-05	0.000169683	0.000221403	0.0104731	0.0135557	0.00830119	0.00803508	0.0130262	0.0148796	0.003138	0.02591	25.45	648
3_PFAM	Fer4_20	293	392	290	261	234	567	0.000166519	0.000190563	0.000170802	0.000147814	0.00015213	0.000480978	0.0129042	0.0138045	0.0130691	0.0121579	0.0123341	0.0219312	0.003136	0.02589	25.47	649
3_PFAM	Peptidase_S15	1005	1177	679	706	603	294	0.000571167	0.000572176	0.000399912	0.000399835	0.000392026	0.000249396	0.0238991	0.0239202	0.0199978	0.0199959	0.0197997	0.0157923	0.003135	0.02588	25.5	650
3_PFAM	UvrD_C	1115	1405	1610	1739	1299	1221	0.000633683	0.000683013	0.000948245	0.000984862	0.000844514	0.00103576	0.0251731	0.0261345	0.0307936	0.0313825	0.0290605	0.0321832	0.003135	0.02588	25.52	651
3_PFAM	S6PP	69	48	20	35	53	192	3.92145e-05	2.33343e-05	1.17794e-05	1.98218e-05	3.44567e-05	0.000162871	0.00626215	0.00483056	0.00343212	0.00445217	0.00586998	0.0127621	0.003134	0.02588	25.55	652
3_PFAM	Peptidase_M28	2249	2660	1733	1979	2489	1289	0.00127816	0.00129311	0.00102069	0.00112078	0.00161817	0.00109344	0.0357514	0.0359598	0.0319482	0.0334781	0.0402264	0.0330672	0.003134	0.02587	25.58	653
3_PFAM	Virul_fac_BrkB	909	976	1124	1229	916	405	0.000516608	0.000474463	0.000662004	0.000696029	0.000595516	0.000343556	0.022729	0.0217822	0.0257294	0.0263824	0.0244032	0.0185353	0.003134	0.02587	25.6	654
3_PFAM	SpoIIAA-like	10	46	0	2	2	78	5.68326e-06	2.2362e-05	0	1.13268e-06	1.30025e-06	6.61663e-05	0.00238396	0.00472885	0	0.00106427	0.00114029	0.00813427	0.003132	0.02586	25.63	655
3_PFAM	STN	264	295	85	129	207	275	0.000150038	0.000143408	5.00626e-05	7.30576e-05	0.000134576	0.000233279	0.012249	0.0119753	0.00707549	0.00854737	0.0116007	0.0152735	0.003132	0.02586	25.65	656
3_PFAM	SDH_alpha	43	79	33	16	42	184	2.4438e-05	3.84043e-05	1.94361e-05	9.06141e-06	2.73053e-05	0.000156085	0.00494348	0.00619712	0.00440864	0.00301022	0.00522545	0.0124934	0.00313	0.02584	25.68	657
3_PFAM	DUF1329	20	31	1	0	1	79	1.13665e-05	1.507e-05	5.88972e-07	0	6.50127e-07	6.70146e-05	0.00337143	0.00388202	0.000767445	0	0.000806304	0.00818624	0.003129	0.02583	25.7	658
3_PFAM	MlaC	73	113	11	16	29	118	4.14878e-05	5.49327e-05	6.47869e-06	9.06141e-06	1.88537e-05	0.000100098	0.0064411	0.00741166	0.00254533	0.00301022	0.00434208	0.0100049	0.003129	0.02583	25.73	659
3_PFAM	Big_3_5	342	525	514	426	328	80	0.000194367	0.000255218	0.000302732	0.00024126	0.000213242	6.78629e-05	0.0139416	0.0159756	0.0173992	0.0155325	0.0146028	0.00823789	0.003123	0.02578	25.76	660
3_PFAM	UPF0114	207	114	253	209	99	22	0.000117643	5.54189e-05	0.00014901	0.000118365	6.43625e-05	1.86623e-05	0.0108464	0.00744439	0.012207	0.0108796	0.00802263	0.00431999	0.003123	0.02578	25.78	661
3_PFAM	PDDEXK_9	4	3	3	9	2	146	2.2733e-06	1.45839e-06	1.76692e-06	5.09704e-06	1.30025e-06	0.00012385	0.00150775	0.00120764	0.00132925	0.00225766	0.00114029	0.0111288	0.003121	0.02576	25.81	662
3_PFAM	Zn_protease	12	24	5	14	18	162	6.81991e-06	1.16671e-05	2.94486e-06	7.92873e-06	1.17023e-05	0.000137422	0.0026115	0.00341572	0.00171606	0.0028158	0.00342086	0.0117227	0.003118	0.02574	25.83	663
3_PFAM	Ferritin	747	505	323	496	481	523	0.000424539	0.000245496	0.000190238	0.000280904	0.000312711	0.000443653	0.0206043	0.0156683	0.0137927	0.0167602	0.0176836	0.0210631	0.003111	0.02569	25.86	664
3_PFAM	AAA-ATPase_like	4	3	3	9	3	149	2.2733e-06	1.45839e-06	1.76692e-06	5.09704e-06	1.95038e-06	0.000126395	0.00150775	0.00120764	0.00132925	0.00225766	0.00139656	0.0112425	0.003108	0.02566	25.89	665
3_PFAM	Acetate_kinase	84	110	79	46	56	261	4.77393e-05	5.34744e-05	4.65288e-05	2.60515e-05	3.64071e-05	0.000221403	0.00690937	0.00731262	0.0068212	0.00510407	0.00603383	0.0148796	0.003106	0.02565	25.91	666
3_PFAM	Fer4_12	1122	1174	1037	1310	1277	1170	0.000637661	0.000570717	0.000610764	0.000741903	0.000830212	0.000992494	0.025252	0.0238897	0.0247136	0.0272379	0.0288134	0.0315039	0.003104	0.02563	25.94	667
3_PFAM	zinc_ribbon_2	476	443	529	506	335	92	0.000270523	0.000215356	0.000311566	0.000286567	0.000217792	7.80423e-05	0.0164476	0.014675	0.0176512	0.0169283	0.0147578	0.00883415	0.003104	0.02562	25.96	668
3_PFAM	DUF2064	136	144	387	360	287	168	7.72923e-05	7.00028e-05	0.000227932	0.000203882	0.000186586	0.000142512	0.0087916	0.00836677	0.0150974	0.0142787	0.0136597	0.0119378	0.003103	0.02562	25.99	669
3_PFAM	Fer4_10	218	216	169	219	158	461	0.000123895	0.000105004	9.95362e-05	0.000124028	0.00010272	0.00039106	0.0111308	0.0102472	0.00997679	0.0111368	0.0101351	0.0197752	0.003101	0.0256	26.01	670
3_PFAM	Cas_Cas1	166	127	142	381	330	138	9.4342e-05	6.17386e-05	8.3634e-05	0.000215775	0.000214542	0.000117063	0.00971298	0.00785739	0.00914516	0.0146893	0.0146472	0.0108196	0.0031	0.0256	26.04	671
3_PFAM	FixG_C	0	2	0	0	4	104	0	9.72261e-07	0	0	2.60051e-06	8.82217e-05	0	0.000986033	0	0	0.00161261	0.00939264	0.003099	0.02558	26.06	672
3_PFAM	FeoB_C	61	78	33	66	73	242	3.46679e-05	3.79182e-05	1.94361e-05	3.73783e-05	4.74592e-05	0.000205285	0.00588794	0.00615777	0.00440864	0.00611378	0.00688907	0.0143278	0.003099	0.02558	26.09	673
3_PFAM	Peptidase_S9	2712	3476	2258	2324	2937	1754	0.0015413	0.00168979	0.0013299	0.00131617	0.00190942	0.00148789	0.0392594	0.041107	0.0364678	0.0362791	0.0436969	0.0385732	0.003098	0.02558	26.12	674
3_PFAM	Thr_synth_N	18	68	14	16	29	156	1.02299e-05	3.30569e-05	8.24561e-06	9.06141e-06	1.88537e-05	0.000132333	0.00319842	0.00574951	0.00287152	0.00301022	0.00434208	0.0115036	0.003094	0.02554	26.14	675
3_PFAM	DUF1801	588	727	371	376	481	147	0.000334175	0.000353417	0.000218509	0.000212943	0.000312711	0.000124698	0.0182805	0.0187994	0.014782	0.0145926	0.0176836	0.0111668	0.003091	0.02552	26.17	676
3_PFAM	Fer2	1499	2061	1184	945	1131	901	0.00085192	0.00100191	0.000697343	0.000535189	0.000735293	0.000764305	0.0291877	0.031653	0.0264072	0.0231342	0.0271163	0.0276461	0.003085	0.02547	26.19	677
3_PFAM	GAF_2	5827	7138	6225	5491	5083	3195	0.00331163	0.00347	0.00366635	0.00310976	0.00330459	0.00271027	0.0575468	0.0589067	0.0605504	0.0557652	0.0574856	0.0520603	0.003084	0.02546	26.22	678
3_PFAM	NAD_binding_4	423	436	488	626	466	128	0.000240402	0.000211953	0.000287418	0.000354528	0.000302959	0.000108581	0.0155049	0.0145586	0.0169534	0.0188289	0.0174057	0.0104202	0.003083	0.02545	26.24	679
3_PFAM	CheR_N	371	611	368	295	385	544	0.000210849	0.000297026	0.000216742	0.00016707	0.000250299	0.000461467	0.0145206	0.0172344	0.0147221	0.0129255	0.0158208	0.0214818	0.00308	0.02543	26.27	680
3_PFAM	Haem_oxygenas_2	257	313	349	411	271	48	0.00014606	0.000152159	0.000205551	0.000232765	0.000176184	4.07177e-05	0.0120855	0.0123353	0.0143371	0.0152566	0.0132734	0.00638104	0.003079	0.02542	26.29	681
3_PFAM	Acetyltransf_1	6090	7008	6037	5967	5258	2898	0.0034611	0.0034068	0.00355562	0.00337934	0.00341837	0.00245833	0.0588311	0.0583678	0.059629	0.0581321	0.0584668	0.0495816	0.003078	0.02541	26.32	682
3_PFAM	NicO	107	222	366	233	126	56	6.08108e-05	0.000107921	0.000215564	0.000131957	8.19159e-05	4.7504e-05	0.00779813	0.0103885	0.0146821	0.0114872	0.00905074	0.00689231	0.003077	0.02541	26.34	683
3_PFAM	Gly-zipper_Omp	114	159	61	57	150	217	6.47891e-05	7.72947e-05	3.59273e-05	3.22813e-05	9.7519e-05	0.000184078	0.00804917	0.00879174	0.00599394	0.00568166	0.00987517	0.0135675	0.003077	0.0254	26.37	684
3_PFAM	Fn3-like	211	419	245	104	132	257	0.000119917	0.000203689	0.000144298	5.88992e-05	8.58167e-05	0.000218009	0.0109506	0.014272	0.0120124	0.00767458	0.00926373	0.0147651	0.003076	0.0254	26.4	685
3_PFAM	OMP_b-brl_3	104	159	55	95	151	241	5.91059e-05	7.72947e-05	3.23935e-05	5.38021e-05	9.81691e-05	0.000204437	0.00768803	0.00879174	0.00569152	0.00733499	0.00990803	0.0142981	0.003073	0.02537	26.42	686
3_PFAM	NHL	634	1067	600	519	519	217	0.000360318	0.000518701	0.000353383	0.000293929	0.000337416	0.000184078	0.0189821	0.022775	0.0187985	0.0171444	0.0183689	0.0135675	0.003072	0.02536	26.45	687
3_PFAM	Topoisom_I	301	374	366	366	284	30	0.000171066	0.000181813	0.000215564	0.00020728	0.000184636	2.54486e-05	0.0130792	0.0134838	0.0146821	0.0143972	0.0135881	0.00504466	0.00307	0.02534	26.47	688
3_PFAM	DUF3866	151	107	175	167	89	3	8.58172e-05	5.2016e-05	0.00010307	9.45784e-05	5.78613e-05	2.54486e-06	0.00926375	0.00721221	0.0101523	0.00972515	0.00760666	0.00159526	0.003069	0.02534	26.5	689
3_PFAM	PDZ	392	632	318	302	441	505	0.000222784	0.000307234	0.000187293	0.000171034	0.000286706	0.000428384	0.0149259	0.0175281	0.0136855	0.013078	0.0169324	0.0206974	0.003068	0.02533	26.52	690
3_PFAM	DUF1127	13	90	2	0	4	54	7.38823e-06	4.37517e-05	1.17794e-06	0	2.60051e-06	4.58074e-05	0.00271813	0.00661451	0.00108533	0	0.00161261	0.00676812	0.003067	0.02532	26.55	691
3_PFAM	MAM	32	69	32	42	46	222	1.81864e-05	3.3543e-05	1.88471e-05	2.37862e-05	2.99058e-05	0.000188319	0.00426455	0.00579163	0.00434132	0.00487711	0.00546862	0.013723	0.003067	0.02532	26.57	692
3_PFAM	FKBP_C	582	837	759	634	615	874	0.000330765	0.000406891	0.00044703	0.000359058	0.000399828	0.000741402	0.018187	0.0201715	0.0211431	0.0189488	0.0199957	0.0272287	0.003066	0.02532	26.6	693
3_PFAM	Methyltrans_SAM	158	318	143	131	205	325	8.97954e-05	0.000154589	8.4223e-05	7.41903e-05	0.000133276	0.000275693	0.00947605	0.0124334	0.00917731	0.00861338	0.0115445	0.016604	0.003065	0.02531	26.62	694
3_PFAM	Proton_antipo_M	1795	1994	1891	2029	2058	1755	0.00102014	0.000969344	0.00111375	0.0011491	0.00133796	0.00148874	0.0319397	0.0311343	0.0333728	0.0338984	0.0365781	0.0385842	0.003065	0.0253	26.65	695
3_PFAM	MutS_V	319	496	272	238	372	461	0.000181296	0.000241121	0.0001602	0.000134788	0.000241847	0.00039106	0.0134646	0.0155281	0.012657	0.0116098	0.0155514	0.0197752	0.00306	0.02526	26.67	696
3_PFAM	Gluconate_2-dh3	354	491	383	243	229	66	0.000201187	0.00023869	0.000225576	0.00013762	0.000148879	5.59869e-05	0.014184	0.0154496	0.0150192	0.0117312	0.0122016	0.00748244	0.003059	0.02525	26.7	697
3_PFAM	Codanin-1_C	430	292	217	249	201	39	0.00024438	0.00014195	0.000127807	0.000141018	0.000130675	3.30831e-05	0.0156327	0.0119143	0.0113052	0.0118751	0.0114313	0.00575179	0.003056	0.02523	26.72	698
3_PFAM	PFL-like	0	0	4	2	1	105	0	0	2.35589e-06	1.13268e-06	6.50127e-07	8.907e-05	0	0	0.00153489	0.00106427	0.000806304	0.00943769	0.003055	0.02522	26.75	699
3_PFAM	PhoD_N	285	188	114	271	206	34	0.000161973	9.13925e-05	6.71428e-05	0.000153478	0.000133926	2.88417e-05	0.0127269	0.00955994	0.00819407	0.0123886	0.0115726	0.00537045	0.003052	0.0252	26.78	700
3_PFAM	Smr	172	265	144	137	237	337	9.7752e-05	0.000128825	8.48119e-05	7.75883e-05	0.00015408	0.000285872	0.00988696	0.0113501	0.00920934	0.00880842	0.0124129	0.0169078	0.003052	0.02519	26.8	701
3_PFAM	Bac_rhamnosid	88	138	67	50	37	210	5.00126e-05	6.7086e-05	3.94611e-05	2.83169e-05	2.40547e-05	0.00017814	0.00707196	0.0081906	0.00628181	0.00532136	0.00490456	0.0133469	0.003046	0.02514	26.83	702
3_PFAM	HXXSHH	228	315	64	89	176	43	0.000129578	0.000153131	3.76942e-05	5.04041e-05	0.000114422	3.64763e-05	0.0113832	0.0123746	0.00613956	0.00709958	0.0106968	0.00603956	0.003045	0.02514	26.85	703
3_PFAM	FeoB_N	60	78	34	66	72	238	3.40995e-05	3.79182e-05	2.0025e-05	3.73783e-05	4.68091e-05	0.000201892	0.00583948	0.00615777	0.00447493	0.00611378	0.00684172	0.0142089	0.003044	0.02513	26.88	704
3_PFAM	Succ_CoA_lig	322	350	246	177	138	358	0.000183001	0.000170146	0.000144887	0.000100242	8.97175e-05	0.000303686	0.0135278	0.013044	0.0120369	0.0100121	0.00947193	0.0174266	0.003044	0.02513	26.9	705
3_PFAM	DUF1365	7	31	93	36	26	119	3.97828e-06	1.507e-05	5.47744e-05	2.03882e-05	1.69033e-05	0.000100946	0.00199456	0.00388202	0.00740097	0.00451533	0.00411136	0.0100472	0.003042	0.02512	26.93	706
3_PFAM	dNK	34	95	52	38	68	205	1.93231e-05	4.61824e-05	3.06265e-05	2.15208e-05	4.42086e-05	0.000173899	0.0043958	0.00679576	0.00553412	0.00463906	0.00664896	0.0131871	0.003038	0.02508	26.95	707
3_PFAM	RLAN	5	24	2	1	0	87	2.84163e-06	1.16671e-05	1.17794e-06	5.66338e-07	0	7.38009e-05	0.00168571	0.00341572	0.00108533	0.000752554	0	0.00859074	0.003037	0.02508	26.98	708
3_PFAM	DUF4190	156	140	209	283	150	21	8.86588e-05	6.80583e-05	0.000123095	0.000160274	9.7519e-05	1.7814e-05	0.00941588	0.00824974	0.0110948	0.0126599	0.00987517	0.00422066	0.003037	0.02507	27	709
3_PFAM	OpcA_G6PD_assem	130	152	228	221	117	10	7.38823e-05	7.38918e-05	0.000134286	0.000125161	7.60648e-05	8.48286e-06	0.00859548	0.00859604	0.0115882	0.0111875	0.00872151	0.00291253	0.003036	0.02507	27.03	710
3_PFAM	DUF4382	33	45	12	1	10	104	1.87547e-05	2.18759e-05	7.06766e-06	5.66338e-07	6.50127e-06	8.82217e-05	0.00433067	0.00467716	0.00265851	0.000752554	0.00254976	0.00939264	0.003036	0.02507	27.05	711
3_PFAM	RVT_3	251	245	306	285	199	22	0.00014265	0.000119102	0.000180225	0.000161406	0.000129375	1.86623e-05	0.0119436	0.0109134	0.0134248	0.0127046	0.0113743	0.00431999	0.003034	0.02505	27.08	712
3_PFAM	DisA-linker	215	135	246	249	132	23	0.00012219	6.56276e-05	0.000144887	0.000141018	8.58167e-05	1.95106e-05	0.011054	0.00810109	0.0120369	0.0118751	0.00926373	0.00441708	0.003034	0.02505	27.1	713
3_PFAM	BON	1037	952	452	664	776	477	0.000589354	0.000462796	0.000266215	0.000376048	0.000504498	0.000404632	0.0242766	0.0215127	0.0163161	0.019392	0.022461	0.0201155	0.003032	0.02504	27.13	714
3_PFAM	CotH	83	100	5	32	65	122	4.7171e-05	4.8613e-05	2.94486e-06	1.81228e-05	4.22582e-05	0.000103491	0.00686812	0.00697231	0.00171606	0.00425709	0.00650063	0.010173	0.003032	0.02503	27.15	715
3_PFAM	4HBT	1890	2468	1386	1299	1400	1102	0.00107414	0.00119977	0.000816315	0.000735673	0.000910177	0.000934811	0.032774	0.0346377	0.0285712	0.0271233	0.0301691	0.0305747	0.003031	0.02502	27.18	716
3_PFAM	FAA_hydrolase	1070	1380	846	719	644	416	0.000608108	0.00067086	0.00049827	0.000407197	0.000418682	0.000352887	0.0246599	0.025901	0.022322	0.0201791	0.0204617	0.0187853	0.003028	0.025	27.2	717
3_PFAM	DUF4838	15	14	19	13	38	155	8.52488e-06	6.80583e-06	1.11905e-05	7.36239e-06	2.47048e-05	0.000131484	0.00291974	0.0026088	0.00334522	0.00271337	0.00497039	0.0114667	0.003026	0.02499	27.23	718
3_PFAM	NQRA	0	0	0	3	2	102	0	0	0	1.69901e-06	1.30025e-06	8.65251e-05	0	0	0	0.00130346	0.00114029	0.00930189	0.003026	0.02498	27.25	719
3_PFAM	Inos-1-P_synth	420	388	401	403	288	49	0.000238697	0.000188619	0.000236178	0.000228234	0.000187236	4.1566e-05	0.0154498	0.0137338	0.0153681	0.0151074	0.0136834	0.00644717	0.003025	0.02497	27.28	720
3_PFAM	Glyco_transf_21	70	168	239	169	112	18	3.97828e-05	8.16699e-05	0.000140764	9.57111e-05	7.28142e-05	1.52691e-05	0.00630736	0.00903714	0.0118644	0.00978321	0.00853312	0.00390758	0.00302	0.02493	27.3	721
3_PFAM	DUF4994	16	43	7	23	30	147	9.09321e-06	2.09036e-05	4.1228e-06	1.30258e-05	1.95038e-05	0.000124698	0.00301549	0.00457205	0.00203047	0.00360912	0.00441631	0.0111668	0.003017	0.0249	27.33	722
3_PFAM	Ad_Cy_reg	185	165	187	125	58	10	0.00010514	8.02115e-05	0.000110138	7.07923e-05	3.77073e-05	8.48286e-06	0.0102538	0.00895609	0.0104947	0.00841381	0.00614063	0.00291253	0.00301	0.02486	27.35	723
3_PFAM	CobW_C	88	168	48	38	37	169	5.00126e-05	8.16699e-05	2.82706e-05	2.15208e-05	2.40547e-05	0.00014336	0.00707196	0.00903714	0.00531702	0.00463906	0.00490456	0.0119733	0.00301	0.02485	27.38	724
3_PFAM	CBM_6	574	566	302	308	267	459	0.000326219	0.00027515	0.00017787	0.000174432	0.000173584	0.000389363	0.0180615	0.0165876	0.0133368	0.0132073	0.0131751	0.0197323	0.003009	0.02485	27.4	725
3_PFAM	EutN_CcmL	188	178	132	285	342	64	0.000106845	8.65312e-05	7.77443e-05	0.000161406	0.000222343	5.42903e-05	0.0103366	0.00930222	0.00881727	0.0127046	0.0149112	0.00736819	0.003008	0.02483	27.43	726
3_PFAM	DUF4396	215	161	177	193	169	4	0.00012219	7.8267e-05	0.000104248	0.000109303	0.000109871	3.39314e-06	0.011054	0.00884686	0.0102102	0.0104548	0.010482	0.00184205	0.003006	0.02482	27.45	727
3_PFAM	PepX_C	765	888	499	484	388	225	0.000434769	0.000431684	0.000293897	0.000274108	0.000252249	0.000190864	0.0208511	0.020777	0.0171434	0.0165562	0.0158824	0.0138154	0.002998	0.02475	27.48	728
3_PFAM	DsrC	29	37	18	43	27	197	1.64814e-05	1.79868e-05	1.06015e-05	2.43525e-05	1.75534e-05	0.000167112	0.00405973	0.00424109	0.00325599	0.00493483	0.00418968	0.0129272	0.002997	0.02474	27.5	729
3_PFAM	PSD2	198	311	55	94	157	40	0.000112528	0.000151187	3.23935e-05	5.32358e-05	0.00010207	3.39314e-05	0.0106079	0.0122958	0.00569152	0.00729628	0.010103	0.00582507	0.002994	0.02472	27.52	730
3_PFAM	SAM_2	124	67	109	158	46	3	7.04724e-05	3.25707e-05	6.41979e-05	8.94814e-05	2.99058e-05	2.54486e-06	0.00839478	0.00570708	0.00801236	0.00945946	0.00546862	0.00159526	0.00299	0.02469	27.55	731
3_PFAM	DUF1206	103	107	270	164	197	35	5.85375e-05	5.2016e-05	0.000159022	9.28794e-05	0.000128075	2.969e-05	0.00765098	0.00721221	0.0126104	0.0096374	0.011317	0.00544885	0.00299	0.02468	27.57	732
3_PFAM	DUF4113	23	24	16	30	25	192	1.30715e-05	1.16671e-05	9.42355e-06	1.69901e-05	1.62532e-05	0.000162871	0.00361545	0.00341572	0.00306978	0.00412191	0.00403152	0.0127621	0.002989	0.02468	27.6	733
3_PFAM	PSD5	204	317	59	105	173	41	0.000115938	0.000154103	3.47493e-05	5.94655e-05	0.000112472	3.47797e-05	0.0107675	0.0124138	0.00589486	0.00771139	0.0106053	0.00589743	0.002989	0.02468	27.62	734
3_PFAM	Ribonuc_L-PSP	1182	1570	789	873	960	508	0.000671761	0.000763225	0.000464699	0.000494413	0.000624122	0.000430929	0.0259183	0.0276265	0.0215569	0.0222354	0.0249824	0.0207588	0.002989	0.02468	27.65	735
3_PFAM	DUF2229	16	15	0	1	3	85	9.09321e-06	7.29196e-06	0	5.66338e-07	1.95038e-06	7.21043e-05	0.00301549	0.00270036	0	0.000752554	0.00139656	0.00849142	0.002988	0.02467	27.67	736
3_PFAM	DUF262	110	137	261	340	279	240	6.25158e-05	6.65999e-05	0.000153722	0.000192555	0.000181385	0.000203589	0.00790669	0.00816087	0.0123985	0.0138764	0.0134679	0.0142684	0.002987	0.02466	27.7	737
3_PFAM	NQRA_SLBB	0	1	0	3	2	102	0	4.8613e-07	0	1.69901e-06	1.30025e-06	8.65251e-05	0	0.000697231	0	0.00130346	0.00114029	0.00930189	0.002986	0.02465	27.72	738
3_PFAM	SNO	273	222	343	314	179	46	0.000155153	0.000107921	0.000202017	0.00017783	0.000116373	3.90211e-05	0.012456	0.0103885	0.0142133	0.0133353	0.0107876	0.00624669	0.002985	0.02465	27.75	739
3_PFAM	PSD4	205	321	62	108	174	41	0.000116507	0.000156048	3.65163e-05	6.11645e-05	0.000113122	3.47797e-05	0.0107938	0.0124919	0.00604287	0.00782077	0.0106359	0.00589743	0.002984	0.02464	27.77	740
3_PFAM	PAS_7	305	674	281	198	309	327	0.000173339	0.000327652	0.000165501	0.000112135	0.000200889	0.000277389	0.0131658	0.0181012	0.0128647	0.0105894	0.0141735	0.016655	0.00298	0.0246	27.8	741
3_PFAM	FBPase_glpX	400	380	449	526	361	92	0.00022733	0.00018473	0.000264448	0.000297894	0.000234696	7.80423e-05	0.0150775	0.0135915	0.0162619	0.0172596	0.0153198	0.00883415	0.002978	0.02459	27.82	742
3_PFAM	Lant_dehydr_N	35	78	67	107	142	3	1.98914e-05	3.79182e-05	3.94611e-05	6.05982e-05	9.2318e-05	2.54486e-06	0.00445998	0.00615777	0.00628181	0.00778448	0.00960822	0.00159526	0.002977	0.02458	27.85	743
3_PFAM	YfiO	105	245	87	87	185	235	5.96742e-05	0.000119102	5.12406e-05	4.92714e-05	0.000120273	0.000199347	0.00772491	0.0109134	0.00715825	0.00701936	0.0109669	0.014119	0.002976	0.02457	27.87	744
3_PFAM	DUF2442	204	251	256	318	281	432	0.000115938	0.000122019	0.000150777	0.000180095	0.000182686	0.000366459	0.0107675	0.0110462	0.0122791	0.01342	0.0135161	0.0191431	0.002975	0.02456	27.89	745
3_PFAM	CoA_binding_2	549	629	313	304	331	476	0.000312011	0.000305776	0.000184348	0.000172167	0.000215192	0.000403784	0.0176638	0.0174865	0.0135775	0.0131212	0.0146694	0.0200944	0.002974	0.02455	27.92	746
3_PFAM	Tex_N	27	31	11	15	18	169	1.53448e-05	1.507e-05	6.47869e-06	8.49507e-06	1.17023e-05	0.00014336	0.00391724	0.00388202	0.00254533	0.00291463	0.00342086	0.0119733	0.002972	0.02454	27.94	747
3_PFAM	FliL	27	66	15	6	6	106	1.53448e-05	3.20846e-05	8.83458e-06	3.39803e-06	3.90076e-06	8.99183e-05	0.00391724	0.00566433	0.0029723	0.00184337	0.00197503	0.00948253	0.002969	0.02451	27.97	748
3_PFAM	Glyco_trans_1_2	420	509	579	480	314	114	0.000238697	0.00024744	0.000341015	0.000271842	0.00020414	9.67046e-05	0.0154498	0.0157302	0.0184666	0.0164876	0.0142877	0.00983385	0.002967	0.0245	27.99	749
3_PFAM	DUF433	766	802	554	1001	984	462	0.000435337	0.000389877	0.00032629	0.000566904	0.000639725	0.000391908	0.0208647	0.0197453	0.0180635	0.0238098	0.0252928	0.0197967	0.002967	0.02449	28.02	750
3_PFAM	DUF836	339	282	355	415	220	64	0.000192662	0.000137089	0.000209085	0.00023503	0.000143028	5.42903e-05	0.0138803	0.0117085	0.0144598	0.0153307	0.0119594	0.00736819	0.002962	0.02445	28.04	751
3_PFAM	TamB	141	237	95	110	197	267	8.01339e-05	0.000115213	5.59523e-05	6.22972e-05	0.000128075	0.000226492	0.00895175	0.0107337	0.00748013	0.00789286	0.011317	0.0150497	0.00296	0.02444	28.07	752
3_PFAM	DUF3072	124	71	95	185	97	4	7.04724e-05	3.45153e-05	5.59523e-05	0.000104773	6.30623e-05	3.39314e-06	0.00839478	0.00587497	0.00748013	0.0102358	0.00794118	0.00184205	0.00296	0.02444	28.09	753
3_PFAM	CheR	406	664	406	336	428	564	0.00023074	0.000322791	0.000239123	0.00019029	0.000278254	0.000478433	0.0151901	0.0179664	0.0154636	0.0137945	0.016681	0.0218731	0.002958	0.02442	28.11	754
3_PFAM	Cofac_haem_bdg	15	42	5	20	20	136	8.52488e-06	2.04175e-05	2.94486e-06	1.13268e-05	1.30025e-05	0.000115367	0.00291974	0.00451857	0.00171606	0.00336553	0.0036059	0.0107409	0.002956	0.02441	28.14	755
3_PFAM	YjbR	501	717	528	626	543	121	0.000284731	0.000348556	0.000310977	0.000354528	0.000353019	0.000102643	0.016874	0.0186696	0.0176345	0.0188289	0.0187888	0.0101313	0.002956	0.0244	28.16	756
3_PFAM	Peripla_BP_1	71	104	52	27	29	172	4.03511e-05	5.05576e-05	3.06265e-05	1.52911e-05	1.88537e-05	0.000145905	0.00635225	0.00711038	0.00553412	0.00391039	0.00434208	0.0120791	0.002952	0.02437	28.19	757
3_PFAM	RelB	8	18	5	11	10	150	4.5466e-06	8.75035e-06	2.94486e-06	6.22972e-06	6.50127e-06	0.000127243	0.00213228	0.0029581	0.00171606	0.00249594	0.00254976	0.0112802	0.002952	0.02437	28.21	758
3_PFAM	VapB_antitoxin	141	267	341	454	366	287	8.01339e-05	0.000129797	0.000200839	0.000257117	0.000237946	0.000243458	0.00895175	0.0113928	0.0141718	0.0160349	0.0154255	0.0156031	0.002952	0.02437	28.24	759
3_PFAM	DUF4232	35	89	94	20	12	0	1.98914e-05	4.32656e-05	5.53634e-05	1.13268e-05	7.80152e-06	0	0.00445998	0.00657766	0.00744066	0.00336553	0.00279312	0	0.002952	0.02437	28.26	760
3_PFAM	Pyr_redox_dim	1697	1486	1971	2138	1807	1349	0.000964448	0.00072239	0.00116086	0.00121083	0.00117478	0.00114434	0.0310556	0.0268773	0.0340714	0.034797	0.034275	0.0338281	0.002951	0.02437	28.29	761
3_PFAM	ABC_tran	20140	25009	19928	19669	16444	12692	0.0114461	0.0121576	0.011737	0.0111393	0.0106907	0.0107664	0.106986	0.110262	0.108338	0.105543	0.103396	0.103761	0.00295	0.02436	28.31	762
3_PFAM	Haem_degrading	290	447	125	103	123	118	0.000164814	0.0002173	7.36215e-05	5.83328e-05	7.99656e-05	0.000100098	0.012838	0.0147411	0.0085803	0.00763759	0.00894235	0.0100049	0.00295	0.02436	28.33	763
3_PFAM	Glycoamylase	178	217	110	149	300	267	0.000101162	0.00010549	6.47869e-05	8.43844e-05	0.000195038	0.000226492	0.0100579	0.0102708	0.00804903	0.0091861	0.0139656	0.0150497	0.00295	0.02435	28.36	764
3_PFAM	TrwB_AAD_bind	150	124	200	363	244	70	8.52488e-05	6.02802e-05	0.000117794	0.000205581	0.000158631	5.938e-05	0.00923303	0.00776403	0.0108533	0.0143381	0.0125949	0.00770584	0.002948	0.02434	28.38	765
3_PFAM	Helicase_C_3	58	71	223	219	181	42	3.29629e-05	3.45153e-05	0.000131341	0.000124028	0.000117673	3.5628e-05	0.00574133	0.00587497	0.0114604	0.0111368	0.0108477	0.00596892	0.002947	0.02433	28.41	766
3_PFAM	PSD3	191	301	58	99	170	37	0.00010855	0.000146325	3.41604e-05	5.60675e-05	0.000110522	3.13866e-05	0.0104187	0.0120965	0.00584469	0.00748782	0.0105129	0.00560237	0.002946	0.02432	28.43	767
3_PFAM	UPF0175	131	83	34	82	77	199	7.44506e-05	4.03488e-05	2.0025e-05	4.64397e-05	5.00597e-05	0.000168809	0.00862848	0.00635207	0.00447493	0.00681467	0.00707529	0.0129926	0.002943	0.0243	28.46	768
3_PFAM	Methyltransf_4	64	176	74	96	140	225	3.63728e-05	8.5559e-05	4.35839e-05	5.43684e-05	9.10177e-05	0.000190864	0.00603099	0.00924981	0.00660181	0.0073735	0.00954032	0.0138154	0.002938	0.02425	28.48	769
3_PFAM	Molydop_binding	1325	1664	1178	1077	989	1249	0.000753031	0.000808921	0.000693809	0.000609946	0.000642975	0.00105951	0.0274414	0.0284415	0.0263403	0.0246971	0.025357	0.0325501	0.002937	0.02425	28.5	770
3_PFAM	Big_3_2	365	483	451	480	292	80	0.000207439	0.000234801	0.000265626	0.000271842	0.000189837	6.78629e-05	0.0144027	0.0153232	0.016298	0.0164876	0.0137781	0.00823789	0.002936	0.02424	28.53	771
3_PFAM	DUF3494	59	131	243	204	126	196	3.35312e-05	6.36831e-05	0.00014312	0.000115533	8.19159e-05	0.000166264	0.00579061	0.00798017	0.0119633	0.0107486	0.00905074	0.0128943	0.002934	0.02423	28.55	772
3_PFAM	Ring_hydroxyl_B	88	183	18	8	22	11	5.00126e-05	8.89619e-05	1.06015e-05	4.5307e-06	1.43028e-05	9.33114e-06	0.00707196	0.00943196	0.00325599	0.00212855	0.0037819	0.00305469	0.002932	0.02421	28.58	773
3_PFAM	DPPIV_N	341	433	240	232	381	421	0.000193799	0.000210494	0.000141353	0.00013139	0.000247698	0.000357128	0.0139212	0.0145084	0.0118892	0.0114626	0.0157384	0.0188978	0.002931	0.0242	28.6	774
3_PFAM	NTase_sub_bind	4	25	3	11	6	118	2.2733e-06	1.21533e-05	1.76692e-06	6.22972e-06	3.90076e-06	0.000100098	0.00150775	0.00348615	0.00132925	0.00249594	0.00197503	0.0100049	0.00293	0.02419	28.63	775
3_PFAM	Fe_hyd_SSU	17	33	9	7	13	140	9.66153e-06	1.60423e-05	5.30075e-06	3.96437e-06	8.45165e-06	0.00011876	0.0031083	0.00400528	0.00230234	0.00199107	0.00290717	0.0108977	0.00293	0.02419	28.65	776
3_PFAM	DNA_primase_S	255	204	201	263	155	16	0.000144923	9.91706e-05	0.000118383	0.000148947	0.00010077	1.35726e-05	0.0120384	0.00995844	0.0108804	0.0122044	0.0100384	0.0036841	0.002929	0.02418	28.67	777
3_PFAM	FixQ	1	3	0	0	0	98	5.68326e-07	1.45839e-06	0	0	0	8.3132e-05	0.000753874	0.00120764	0	0	0	0.00911768	0.002929	0.02418	28.7	778
3_PFAM	Tannase	77	210	35	23	33	5	4.37611e-05	0.000102087	2.0614e-05	1.30258e-05	2.14542e-05	4.24143e-06	0.00661521	0.0101038	0.00454027	0.00360912	0.00463187	0.00205947	0.002928	0.02418	28.72	779
3_PFAM	Asn_synthase	1043	1276	1187	1414	1167	503	0.000592764	0.000620302	0.00069911	0.000800802	0.000758698	0.000426688	0.0243467	0.0249059	0.0264407	0.0282984	0.0275445	0.0206564	0.002927	0.02416	28.75	780
3_PFAM	BNR_2	579	883	894	796	560	276	0.00032906	0.000429253	0.000526541	0.000450805	0.000364071	0.000234127	0.01814	0.0207184	0.0229465	0.0212322	0.0190806	0.0153012	0.002924	0.02414	28.77	781
3_PFAM	UPF0052	390	399	462	448	302	75	0.000221647	0.000193966	0.000272105	0.000253719	0.000196338	6.36214e-05	0.0148878	0.0139272	0.0164956	0.0159286	0.0140121	0.0079763	0.002921	0.02412	28.79	782
3_PFAM	Peptidase_S49	159	257	110	143	206	303	9.03638e-05	0.000124936	6.47869e-05	8.09863e-05	0.000133926	0.000257031	0.00950599	0.0111775	0.00804903	0.00899924	0.0115726	0.0160322	0.00292	0.02411	28.82	783
3_PFAM	DUF1059	248	162	226	221	141	18	0.000140945	7.87531e-05	0.000133108	0.000125161	9.16678e-05	1.52691e-05	0.011872	0.0088743	0.0115372	0.0111875	0.00957433	0.00390758	0.002918	0.02409	28.84	784
3_PFAM	TraG-D_C	134	130	246	342	220	62	7.61556e-05	6.3197e-05	0.000144887	0.000193688	0.000143028	5.25937e-05	0.00872672	0.00794965	0.0120369	0.0139172	0.0119594	0.00725215	0.002917	0.02408	28.87	785
3_PFAM	ApbE	97	238	182	82	78	227	5.51276e-05	0.000115699	0.000107193	4.64397e-05	5.07099e-05	0.000192561	0.00742479	0.0107563	0.0103534	0.00681467	0.00712109	0.0138766	0.002916	0.02407	28.89	786
3_PFAM	PSCyt3	212	324	62	111	180	50	0.000120485	0.000157506	3.65163e-05	6.28635e-05	0.000117023	4.24143e-05	0.0109766	0.0125502	0.00604287	0.00792865	0.0108177	0.00651263	0.002915	0.02407	28.91	787
3_PFAM	Cytochrome_C7	127	277	94	102	135	255	7.21773e-05	0.000134658	5.53634e-05	5.77665e-05	8.77671e-05	0.000216313	0.00849572	0.0116042	0.00744066	0.00760043	0.00936841	0.0147076	0.002914	0.02406	28.94	788
3_PFAM	PCuAC	22	99	30	33	63	151	1.25032e-05	4.81269e-05	1.76692e-05	1.86892e-05	4.0958e-05	0.000128091	0.00353598	0.00693736	0.00420347	0.0043231	0.00639984	0.0113177	0.002908	0.02401	28.96	789
3_PFAM	PA	974	1020	588	918	1075	499	0.000553549	0.000495853	0.000346315	0.000519898	0.000698886	0.000423295	0.0235276	0.0222678	0.0186096	0.0228013	0.0264365	0.0205741	0.002908	0.02401	28.99	790
3_PFAM	Flavodoxin_5	22	17	20	16	26	173	1.25032e-05	8.26422e-06	1.17794e-05	9.06141e-06	1.69033e-05	0.000146753	0.00353598	0.00287476	0.00343212	0.00301022	0.00411136	0.0121142	0.002907	0.024	29.01	791
3_PFAM	Fer4_8	1108	1288	1031	956	773	1140	0.000629705	0.000626136	0.00060723	0.000541419	0.000502548	0.000967046	0.0250939	0.0250227	0.024642	0.0232684	0.0224176	0.0310974	0.002905	0.02398	29.03	792
3_PFAM	Fe_dep_repr_C	554	386	601	675	449	199	0.000314852	0.000187646	0.000353972	0.000382278	0.000291907	0.000168809	0.0177441	0.0136984	0.0188141	0.0195519	0.0170853	0.0129926	0.002903	0.02397	29.06	793
3_PFAM	CAP	729	742	805	779	545	216	0.000414309	0.000360709	0.000474122	0.000441177	0.000354319	0.00018323	0.0203546	0.0189923	0.0217744	0.0210042	0.0188234	0.0135362	0.002902	0.02396	29.08	794
3_PFAM	DUF885	365	655	408	446	669	207	0.000207439	0.000318415	0.000240301	0.000252587	0.000434935	0.000175595	0.0144027	0.0178442	0.0155016	0.015893	0.0208551	0.0132512	0.002901	0.02395	29.11	795
3_PFAM	CTP_transf_3	204	336	160	201	262	368	0.000115938	0.00016334	9.42355e-05	0.000113834	0.000170333	0.000312169	0.0107675	0.0127804	0.0097075	0.0106693	0.0130512	0.0176683	0.002898	0.02392	29.13	796
3_PFAM	FecCD	239	226	87	210	299	252	0.00013583	0.000109865	5.12406e-05	0.000118931	0.000194388	0.000213768	0.0116546	0.0104817	0.00715825	0.0109055	0.0139423	0.0146208	0.002897	0.02392	29.15	797
3_PFAM	AsmA	80	160	60	58	56	221	4.5466e-05	7.77809e-05	3.53383e-05	3.28476e-05	3.64071e-05	0.000187471	0.00674285	0.00881935	0.0059446	0.00573128	0.00603383	0.013692	0.002894	0.0239	29.18	798
3_PFAM	PEP_mutase	322	670	330	257	281	104	0.000183001	0.000325707	0.000194361	0.000145549	0.000182686	8.82217e-05	0.0135278	0.0180474	0.0139413	0.0120644	0.0135161	0.00939264	0.002894	0.0239	29.2	799
3_PFAM	Glyco_hydro_1	338	489	556	427	345	105	0.000192094	0.000237718	0.000327468	0.000241826	0.000224294	8.907e-05	0.0138598	0.0154181	0.0180961	0.0155508	0.0149764	0.00943769	0.002894	0.02389	29.23	800
3_PFAM	RelE	48	44	13	21	42	152	2.72796e-05	2.13897e-05	7.65663e-06	1.18931e-05	2.73053e-05	0.000128939	0.00522299	0.0046249	0.00276706	0.00344864	0.00522545	0.0113552	0.002885	0.02382	29.25	801
3_PFAM	UPF0061	35	66	91	86	143	162	1.98914e-05	3.20846e-05	5.35964e-05	4.87051e-05	9.29681e-05	0.000137422	0.00445998	0.00566433	0.00732096	0.0069789	0.009642	0.0117227	0.002884	0.02381	29.27	802
3_PFAM	YitT_membrane	21	18	4	18	31	126	1.19348e-05	8.75035e-06	2.35589e-06	1.01941e-05	2.01539e-05	0.000106884	0.00345468	0.0029581	0.00153489	0.00319282	0.00448931	0.0103385	0.002883	0.0238	29.3	803
3_PFAM	DRTGG	85	79	136	74	66	245	4.83077e-05	3.84043e-05	8.01002e-05	4.1909e-05	4.29084e-05	0.00020783	0.00695037	0.00619712	0.00894987	0.00647372	0.00655045	0.0144163	0.002883	0.0238	29.32	804
3_PFAM	DUF308	134	107	25	12	20	82	7.61556e-05	5.2016e-05	1.47243e-05	6.79606e-06	1.30025e-05	6.95594e-05	0.00872672	0.00721221	0.00383723	0.00260692	0.0036059	0.00834023	0.002882	0.02379	29.35	805
3_PFAM	Flp_Fap	465	574	568	359	411	119	0.000264271	0.000279039	0.000334536	0.000203315	0.000267202	0.000100946	0.0162564	0.0167045	0.0182903	0.0142589	0.0163463	0.0100472	0.002882	0.02379	29.37	806
3_PFAM	SATase_N	55	137	73	50	33	184	3.12579e-05	6.65999e-05	4.29949e-05	2.83169e-05	2.14542e-05	0.000156085	0.00559088	0.00816087	0.00655705	0.00532136	0.00463187	0.0124934	0.002879	0.02377	29.39	807
3_PFAM	Metallophos	3000	2944	2067	2921	2437	2105	0.00170498	0.00143117	0.0012174	0.00165427	0.00158436	0.00178564	0.0412914	0.0378308	0.0348913	0.0406728	0.039804	0.0422569	0.002879	0.02377	29.42	808
3_PFAM	NUDIX_4	90	204	79	92	127	248	5.11493e-05	9.91706e-05	4.65288e-05	5.21031e-05	8.25661e-05	0.000210375	0.00715187	0.00995844	0.0068212	0.00721825	0.00908659	0.0145043	0.002877	0.02375	29.44	809
3_PFAM	FlaE	19	63	26	7	8	109	1.07982e-05	3.06262e-05	1.53133e-05	3.96437e-06	5.20101e-06	9.24632e-05	0.00328606	0.0055341	0.00391322	0.00199107	0.00228057	0.00961578	0.002867	0.02367	29.46	810
3_PFAM	AbiEi_3_N	3	6	0	0	4	88	1.70498e-06	2.91678e-06	0	0	2.60051e-06	7.46491e-05	0.00130575	0.00170786	0	0	0.00161261	0.00863997	0.002863	0.02363	29.49	811
3_PFAM	LigB	248	383	198	130	119	48	0.000140945	0.000186188	0.000116616	7.36239e-05	7.73651e-05	4.07177e-05	0.011872	0.0136451	0.0107989	0.00858044	0.00879574	0.00638104	0.002861	0.02362	29.51	812
3_PFAM	Terminase_GpA	6	9	5	9	7	149	3.40995e-06	4.37517e-06	2.94486e-06	5.09704e-06	4.55089e-06	0.000126395	0.00184661	0.00209169	0.00171606	0.00225766	0.00213328	0.0112425	0.002861	0.02362	29.53	813
3_PFAM	Tex_YqgF	27	33	15	15	20	169	1.53448e-05	1.60423e-05	8.83458e-06	8.49507e-06	1.30025e-05	0.00014336	0.00391724	0.00400528	0.0029723	0.00291463	0.0036059	0.0119733	0.002857	0.02359	29.56	814
3_PFAM	GST_N_3	749	1497	629	590	652	487	0.000425676	0.000727737	0.000370463	0.000334139	0.000423883	0.000413115	0.0206319	0.0269766	0.0192474	0.0182795	0.0205884	0.0203252	0.002857	0.02359	29.58	815
3_PFAM	TSP_3	163	287	101	149	139	293	9.26371e-05	0.000139519	5.94862e-05	8.43844e-05	9.03676e-05	0.000248548	0.00962481	0.0118118	0.00771273	0.0091861	0.00950619	0.0157654	0.002854	0.02356	29.61	816
3_PFAM	GspH	92	121	30	36	90	165	5.22859e-05	5.88218e-05	1.76692e-05	2.03882e-05	5.85114e-05	0.000139967	0.0072309	0.00766954	0.00420347	0.00451533	0.00764927	0.0118308	0.002853	0.02355	29.63	817
3_PFAM	SOR_SNZ	273	228	333	297	179	45	0.000155153	0.000110838	0.000196128	0.000168202	0.000116373	3.81729e-05	0.012456	0.010528	0.0140046	0.0129693	0.0107876	0.00617842	0.002851	0.02354	29.65	818
3_PFAM	Bro-N	7	13	4	16	21	120	3.97828e-06	6.3197e-06	2.35589e-06	9.06141e-06	1.36527e-05	0.000101794	0.00199456	0.0025139	0.00153489	0.00301022	0.00369495	0.0100893	0.002847	0.02351	29.68	819
3_PFAM	Peptidase_M15_2	19	76	15	11	18	124	1.07982e-05	3.69459e-05	8.83458e-06	6.22972e-06	1.17023e-05	0.000105187	0.00328606	0.00607832	0.0029723	0.00249594	0.00342086	0.0102561	0.002846	0.02349	29.7	820
3_PFAM	HTH_40	63	78	30	45	84	181	3.58045e-05	3.79182e-05	1.76692e-05	2.54852e-05	5.46106e-05	0.00015354	0.00598369	0.00615777	0.00420347	0.00504829	0.0073899	0.0123911	0.002845	0.02349	29.72	821
3_PFAM	DUF418	75	112	42	146	222	119	4.26244e-05	5.44466e-05	2.47368e-05	8.26853e-05	0.000144328	0.000100946	0.00652874	0.00737879	0.00497361	0.00909315	0.0120137	0.0100472	0.002844	0.02348	29.75	822
3_PFAM	AsmA_2	95	251	104	90	105	246	5.39909e-05	0.000122019	6.12531e-05	5.09704e-05	6.82633e-05	0.000208678	0.00734785	0.0110462	0.00782643	0.00713936	0.00826216	0.0144457	0.002838	0.02343	29.77	823
3_PFAM	DUF190	197	415	236	149	62	124	0.00011196	0.000201744	0.000138997	8.43844e-05	4.03078e-05	0.000105187	0.0105811	0.0142037	0.0117897	0.0091861	0.00634885	0.0102561	0.002833	0.02339	29.79	824
3_PFAM	Eco57I	110	151	169	297	228	242	6.25158e-05	7.34057e-05	9.95362e-05	0.000168202	0.000148229	0.000205285	0.00790669	0.00856771	0.00997679	0.0129693	0.0121749	0.0143278	0.00283	0.02337	29.82	825
3_PFAM	ADH_zinc_N_2	911	1183	800	869	626	303	0.000517745	0.000575092	0.000471177	0.000492148	0.000406979	0.000257031	0.022754	0.0239811	0.0217066	0.0221844	0.0201737	0.0160322	0.00283	0.02336	29.84	826
3_PFAM	DUF481	30	54	21	29	49	169	1.70498e-05	2.6251e-05	1.23684e-05	1.64238e-05	3.18562e-05	0.00014336	0.00412914	0.00512358	0.00351687	0.00405263	0.00564413	0.0119733	0.002828	0.02335	29.86	827
3_PFAM	META	59	76	24	53	123	146	3.35312e-05	3.69459e-05	1.41353e-05	3.00159e-05	7.99656e-05	0.00012385	0.00579061	0.00607832	0.0037597	0.00547868	0.00894235	0.0111288	0.002824	0.02331	29.89	828
3_PFAM	7TMR-DISM_7TM	93	162	122	131	130	317	5.28543e-05	7.87531e-05	7.18546e-05	7.41903e-05	8.45165e-05	0.000268907	0.00727009	0.0088743	0.00847671	0.00861338	0.00919328	0.0163984	0.002823	0.02331	29.91	829
3_PFAM	DUF4212	26	9	7	9	18	126	1.47765e-05	4.37517e-06	4.1228e-06	5.09704e-06	1.17023e-05	0.000106884	0.00384402	0.00209169	0.00203047	0.00225766	0.00342086	0.0103385	0.002821	0.02329	29.93	830
3_PFAM	NYN_YacP	194	162	237	298	178	33	0.000110255	7.87531e-05	0.000139586	0.000168769	0.000115723	2.79934e-05	0.0105002	0.0088743	0.0118147	0.0129911	0.0107574	0.00529088	0.00282	0.02328	29.96	831
3_PFAM	Sacchrp_dh_C	103	200	88	82	116	250	5.85375e-05	9.72261e-05	5.18295e-05	4.64397e-05	7.54147e-05	0.000212071	0.00765098	0.00986033	0.00719927	0.00681467	0.00868416	0.0145627	0.002819	0.02328	29.98	832
3_PFAM	UvrD-helicase	1106	1413	1613	1747	1290	1073	0.000628568	0.000686902	0.000950012	0.000989392	0.000838663	0.000910211	0.0250713	0.0262088	0.0308223	0.0314546	0.0289597	0.0301697	0.002814	0.02323	30	833
3_PFAM	Cytochrom_c3_2	22	62	14	22	41	140	1.25032e-05	3.01401e-05	8.24561e-06	1.24594e-05	2.66552e-05	0.00011876	0.00353598	0.00549	0.00287152	0.00352979	0.00516287	0.0108977	0.002811	0.02321	30.03	834
3_PFAM	Ferritin-like	82	63	111	175	100	6	4.66027e-05	3.06262e-05	6.53759e-05	9.91092e-05	6.50127e-05	5.08971e-06	0.00682662	0.0055341	0.00808553	0.00995536	0.00806304	0.00225604	0.002811	0.0232	30.05	835
3_PFAM	NMO	536	785	424	281	375	434	0.000304622	0.000381612	0.000249724	0.000159141	0.000243797	0.000368156	0.0174534	0.0195349	0.0158027	0.0126151	0.015614	0.0191874	0.00281	0.0232	30.07	836
3_PFAM	OB_RNB	48	137	58	57	79	199	2.72796e-05	6.65999e-05	3.41604e-05	3.22813e-05	5.136e-05	0.000168809	0.00522299	0.00816087	0.00584469	0.00568166	0.00716659	0.0129926	0.002808	0.02319	30.1	837
3_PFAM	CofC	243	203	263	279	139	32	0.000138103	9.86845e-05	0.0001549	0.000158008	9.03676e-05	2.71451e-05	0.0117517	0.00993401	0.0124459	0.0125701	0.00950619	0.0052101	0.002807	0.02318	30.12	838
3_PFAM	TetR_C_6	411	409	249	232	183	73	0.000233582	0.000198827	0.000146654	0.00013139	0.000118973	6.19249e-05	0.0152834	0.0141006	0.0121101	0.0114626	0.0109075	0.00786924	0.002806	0.02316	30.14	839
3_PFAM	Cupin_1	147	243	97	128	166	12	8.35439e-05	0.00011813	5.71303e-05	7.24913e-05	0.000107921	1.01794e-05	0.00914023	0.0108687	0.00755846	0.00851418	0.0103885	0.00319052	0.002806	0.02316	30.17	840
3_PFAM	Thioesterase	541	620	351	532	609	180	0.000307464	0.000301401	0.000206729	0.000301292	0.000395927	0.000152691	0.0175347	0.0173609	0.0143781	0.0173578	0.0198979	0.0123568	0.002802	0.02314	30.19	841
3_PFAM	DUF5128	19	26	13	9	8	141	1.07982e-05	1.26394e-05	7.65663e-06	5.09704e-06	5.20101e-06	0.000119608	0.00328606	0.00355519	0.00276706	0.00225766	0.00228057	0.0109366	0.002801	0.02313	30.21	842
3_PFAM	SLC12	0	1	0	0	0	99	0	4.8613e-07	0	0	0	8.39803e-05	0	0.000697231	0	0	0	0.00916408	0.002801	0.02313	30.24	843
3_PFAM	Hpt	1101	1448	1305	898	1044	1077	0.000625726	0.000703917	0.000768608	0.000508572	0.000678732	0.000913604	0.0250145	0.0265314	0.0277238	0.0225515	0.0260525	0.0302259	0.002801	0.02312	30.26	844
3_PFAM	DUF1967	272	217	326	287	185	45	0.000154585	0.00010549	0.000192005	0.000162539	0.000120273	3.81729e-05	0.0124332	0.0102708	0.0138566	0.0127491	0.0109669	0.00617842	0.0028	0.02312	30.28	845
3_PFAM	TusA	191	220	105	115	88	267	0.00010855	0.000106949	6.1842e-05	6.51289e-05	5.72111e-05	0.000226492	0.0104187	0.0103416	0.00786397	0.00807025	0.0075638	0.0150497	0.002799	0.02311	30.3	846
3_PFAM	Prok-JAB	362	361	364	436	298	60	0.000205734	0.000175493	0.000214386	0.000246923	0.000193738	5.08971e-05	0.0143434	0.0132474	0.0146419	0.0157138	0.013919	0.00713422	0.002799	0.02311	30.33	847
3_PFAM	Glyco_hydro_3_C	403	631	395	221	312	407	0.000229035	0.000306748	0.000232644	0.000125161	0.000202839	0.000345252	0.0151339	0.0175142	0.0152527	0.0111875	0.0142422	0.018581	0.002799	0.02311	30.35	848
3_PFAM	LANC_like	156	162	158	195	161	4	8.86588e-05	7.87531e-05	9.30576e-05	0.000110436	0.00010467	3.39314e-06	0.00941588	0.0088743	0.00964663	0.0105088	0.0102309	0.00184205	0.002798	0.0231	30.37	849
3_PFAM	GST_C_3	97	365	76	47	104	84	5.51276e-05	0.000177438	4.47619e-05	2.66179e-05	6.76132e-05	7.1256e-05	0.00742479	0.0133206	0.00669043	0.00515925	0.00822272	0.00844133	0.002798	0.0231	30.4	850
3_PFAM	HSP90	35	90	23	45	63	158	1.98914e-05	4.37517e-05	1.35464e-05	2.54852e-05	4.0958e-05	0.000134029	0.00445998	0.00661451	0.00368054	0.00504829	0.00639984	0.0115771	0.002796	0.02309	30.42	851
3_PFAM	PASTA	943	915	878	1065	848	325	0.000535931	0.000444809	0.000517117	0.00060315	0.000551307	0.000275693	0.0231502	0.0210905	0.0227402	0.0245591	0.0234799	0.016604	0.002796	0.02308	30.44	852
3_PFAM	DUF4124	77	135	41	65	108	189	4.37611e-05	6.56276e-05	2.41478e-05	3.6812e-05	7.02137e-05	0.000160326	0.00661521	0.00810109	0.00491405	0.00606729	0.00837936	0.012662	0.002795	0.02307	30.47	853
3_PFAM	FixS	2	3	1	0	1	100	1.13665e-06	1.45839e-06	5.88972e-07	0	6.50127e-07	8.48286e-05	0.00106614	0.00120764	0.000767445	0	0.000806304	0.00921024	0.002793	0.02306	30.49	854
3_PFAM	TadE	501	593	605	646	506	145	0.000284731	0.000288275	0.000356328	0.000365854	0.000328964	0.000123001	0.016874	0.0169787	0.0188767	0.0191273	0.0181374	0.0110906	0.002793	0.02306	30.51	855
3_PFAM	Ank_2	431	703	310	416	514	170	0.000244948	0.00034175	0.000182581	0.000235597	0.000334165	0.000144209	0.0156508	0.0184865	0.0135123	0.0153492	0.0182802	0.0120087	0.002793	0.02306	30.54	856
3_PFAM	ApbA	304	613	324	171	182	180	0.000172771	0.000297998	0.000190827	9.68438e-05	0.000118323	0.000152691	0.0131442	0.0172626	0.013814	0.00984092	0.0108776	0.0123568	0.002792	0.02305	30.56	857
3_PFAM	DUF4446	168	115	195	195	87	15	9.54787e-05	5.5905e-05	0.00011485	0.000110436	5.6561e-05	1.27243e-05	0.00977132	0.00747696	0.0107168	0.0105088	0.00752071	0.00356711	0.002791	0.02304	30.58	858
3_PFAM	DUF4242	510	489	366	403	376	79	0.000289846	0.000237718	0.000215564	0.000228234	0.000244448	6.70146e-05	0.0170249	0.0154181	0.0146821	0.0151074	0.0156348	0.00818624	0.002787	0.02301	30.6	859
3_PFAM	FGase	61	131	29	35	93	143	3.46679e-05	6.36831e-05	1.70802e-05	1.98218e-05	6.04618e-05	0.000121305	0.00588794	0.00798017	0.00413282	0.00445217	0.00777572	0.0110138	0.002787	0.02301	30.63	860
3_PFAM	Phage_connect_1	2	42	11	19	33	95	1.13665e-06	2.04175e-05	6.47869e-06	1.07604e-05	2.14542e-05	8.05871e-05	0.00106614	0.00451857	0.00254533	0.00328031	0.00463187	0.00897703	0.002786	0.023	30.65	861
3_PFAM	DUF2163	3	26	10	10	27	105	1.70498e-06	1.26394e-05	5.88972e-06	5.66338e-06	1.75534e-05	8.907e-05	0.00130575	0.00355519	0.00242687	0.00237979	0.00418968	0.00943769	0.002785	0.023	30.67	862
3_PFAM	DUF2142	59	81	144	103	31	4	3.35312e-05	3.93766e-05	8.48119e-05	5.83328e-05	2.01539e-05	3.39314e-06	0.00579061	0.00627508	0.00920934	0.00763759	0.00448931	0.00184205	0.002784	0.02298	30.7	863
3_PFAM	Rhodanese	2756	2814	2738	2835	2159	2355	0.00156631	0.00136797	0.0016126	0.00160557	0.00140362	0.00199771	0.0395766	0.0369861	0.0401573	0.0400695	0.037465	0.0446958	0.002782	0.02296	30.72	864
3_PFAM	Phage_BR0599	3	25	10	10	27	105	1.70498e-06	1.21533e-05	5.88972e-06	5.66338e-06	1.75534e-05	8.907e-05	0.00130575	0.00348615	0.00242687	0.00237979	0.00418968	0.00943769	0.002781	0.02296	30.74	865
3_PFAM	Rotamase_3	293	509	261	274	319	450	0.000166519	0.00024744	0.000153722	0.000155177	0.00020739	0.000381729	0.0129042	0.0157302	0.0123985	0.012457	0.0144011	0.0195379	0.002779	0.02295	30.77	866
3_PFAM	Peptidase_M29	353	297	413	452	243	98	0.000200619	0.000144381	0.000243245	0.000255985	0.000157981	8.3132e-05	0.014164	0.0120159	0.0155963	0.0159995	0.012569	0.00911768	0.002778	0.02294	30.79	867
3_PFAM	DUF5069	13	166	106	67	34	13	7.38823e-06	8.06977e-05	6.2431e-05	3.79446e-05	2.21043e-05	1.10277e-05	0.00271813	0.00898319	0.00790133	0.00615992	0.00470152	0.0033208	0.002778	0.02293	30.81	868
3_PFAM	MTTB	20	38	25	17	22	170	1.13665e-05	1.8473e-05	1.47243e-05	9.62775e-06	1.43028e-05	0.000144209	0.00337143	0.00429802	0.00383723	0.00310286	0.0037819	0.0120087	0.002777	0.02293	30.83	869
3_PFAM	Histone_HNS	13	31	1	2	5	81	7.38823e-06	1.507e-05	5.88972e-07	1.13268e-06	3.25063e-06	6.87111e-05	0.00271813	0.00388202	0.000767445	0.00106427	0.00180295	0.00828922	0.002776	0.02292	30.86	870
3_PFAM	KilA-N	0	3	0	1	0	87	0	1.45839e-06	0	5.66338e-07	0	7.38009e-05	0	0.00120764	0	0.000752554	0	0.00859074	0.002775	0.02291	30.88	871
3_PFAM	ABC_tran_Xtn	566	841	904	753	669	767	0.000321672	0.000408836	0.000532431	0.000426453	0.000434935	0.000650635	0.0179352	0.0202197	0.0230745	0.0206507	0.0208551	0.0255076	0.002771	0.02288	30.9	872
3_PFAM	DUF1295	16	44	64	20	26	133	9.09321e-06	2.13897e-05	3.76942e-05	1.13268e-05	1.69033e-05	0.000112822	0.00301549	0.0046249	0.00613956	0.00336553	0.00411136	0.0106218	0.00277	0.02287	30.93	873
3_PFAM	DUF819	8	1	1	8	15	89	4.5466e-06	4.8613e-07	5.88972e-07	4.5307e-06	9.7519e-06	7.54974e-05	0.00213228	0.000697231	0.000767445	0.00212855	0.0031228	0.00868893	0.00277	0.02287	30.95	874
3_PFAM	Dyp_perox	62	113	173	188	118	17	3.52362e-05	5.49327e-05	0.000101892	0.000106472	7.67149e-05	1.44209e-05	0.00593601	0.00741166	0.0100942	0.0103185	0.00875871	0.00379748	0.002762	0.02281	30.97	875
3_PFAM	ABM	1101	1016	740	865	671	331	0.000625726	0.000493909	0.000435839	0.000489882	0.000436235	0.000280783	0.0250145	0.0222241	0.0208768	0.0221333	0.0208862	0.0167566	0.00276	0.02279	30.99	876
3_PFAM	DUF4097	418	483	244	270	367	91	0.00023756	0.000234801	0.000143709	0.000152911	0.000238596	7.7194e-05	0.015413	0.0153232	0.0119879	0.0123657	0.0154466	0.00878601	0.002759	0.02278	31.02	877
3_PFAM	DUF2460	2	19	8	10	17	109	1.13665e-06	9.23648e-06	4.71177e-06	5.66338e-06	1.10522e-05	9.24632e-05	0.00106614	0.00303916	0.00217066	0.00237979	0.00332448	0.00961578	0.002759	0.02278	31.04	878
3_PFAM	DinB	481	615	272	242	434	170	0.000273365	0.00029897	0.0001602	0.000137054	0.000282155	0.000144209	0.0165337	0.0172908	0.012657	0.011707	0.0167975	0.0120087	0.002759	0.02278	31.06	879
3_PFAM	Methyltransf_24	602	695	769	794	561	224	0.000342132	0.000337861	0.000452919	0.000449672	0.000364721	0.000190016	0.0184968	0.018381	0.0212819	0.0212055	0.0190977	0.0137846	0.002759	0.02278	31.09	880
3_PFAM	ScdA_N	1	11	3	2	4	103	5.68326e-07	5.34744e-06	1.76692e-06	1.13268e-06	2.60051e-06	8.73734e-05	0.000753874	0.00231245	0.00132925	0.00106427	0.00161261	0.00934738	0.002758	0.02277	31.11	881
3_PFAM	7TMR-DISMED2	52	95	102	95	69	233	2.95529e-05	4.61824e-05	6.00751e-05	5.38021e-05	4.48587e-05	0.000197651	0.00543626	0.00679576	0.00775081	0.00733499	0.00669767	0.0140588	0.002756	0.02275	31.13	882
3_PFAM	Methyltransf_21	716	947	957	1000	779	335	0.000406921	0.000460366	0.000563646	0.000566338	0.000506449	0.000284176	0.0201723	0.0214561	0.0237412	0.0237979	0.0225044	0.0168575	0.002755	0.02275	31.15	883
3_PFAM	SfsA	4	15	4	0	9	84	2.2733e-06	7.29196e-06	2.35589e-06	0	5.85114e-06	7.1256e-05	0.00150775	0.00270036	0.00153489	0	0.00241891	0.00844133	0.002754	0.02273	31.18	884
3_PFAM	IucA_IucC	34	33	21	90	74	0	1.93231e-05	1.60423e-05	1.23684e-05	5.09704e-05	4.81094e-05	0	0.0043958	0.00400528	0.00351687	0.00713936	0.00693609	0	0.002751	0.02271	31.2	885
3_PFAM	DUF3883	78	93	191	303	175	91	4.43294e-05	4.52101e-05	0.000112494	0.0001716	0.000113772	7.7194e-05	0.00665803	0.00672385	0.0106063	0.0130996	0.0106664	0.00878601	0.00275	0.0227	31.22	886
3_PFAM	AAA_25	296	359	343	439	386	490	0.000168224	0.000174521	0.000202017	0.000248622	0.000250949	0.00041566	0.0129701	0.0132106	0.0142133	0.0157678	0.0158414	0.0203877	0.00275	0.0227	31.24	887
3_PFAM	ApbA_C	294	581	312	161	176	164	0.000167088	0.000282442	0.000183759	9.11804e-05	0.000114422	0.000139119	0.0129262	0.016806	0.0135558	0.00954884	0.0106968	0.0117949	0.002749	0.0227	31.27	888
3_PFAM	HAMP	4580	5176	4153	3560	3208	2679	0.00260293	0.00251621	0.002446	0.00201616	0.00208561	0.00227256	0.0510189	0.0501619	0.0494571	0.0449017	0.0456684	0.0476714	0.002749	0.0227	31.29	889
3_PFAM	FmdE	38	29	102	98	72	144	2.15964e-05	1.40978e-05	6.00751e-05	5.55011e-05	4.68091e-05	0.000122153	0.00464719	0.0037547	0.00775081	0.00744991	0.00684172	0.0110523	0.002748	0.02269	31.31	890
3_PFAM	Molybdopterin	1381	1753	1231	1150	1033	1254	0.000784858	0.000852187	0.000725024	0.000651289	0.000671581	0.00106375	0.0280153	0.0291922	0.0269263	0.0255204	0.0259149	0.0326152	0.002747	0.02268	31.34	891
3_PFAM	Radical_SAM_N	4	22	7	2	5	102	2.2733e-06	1.06949e-05	4.1228e-06	1.13268e-06	3.25063e-06	8.65251e-05	0.00150775	0.0032703	0.00203047	0.00106427	0.00180295	0.00930189	0.002746	0.02267	31.36	892
3_PFAM	bact-PGI_C	226	182	259	274	166	31	0.000128442	8.84757e-05	0.000152544	0.000155177	0.000107921	2.62969e-05	0.0113332	0.00940615	0.0123509	0.012457	0.0103885	0.00512805	0.002745	0.02266	31.38	893
3_PFAM	Q_salvage	61	41	103	113	39	1	3.46679e-05	1.99313e-05	6.06641e-05	6.39962e-05	2.53549e-05	8.48286e-07	0.00588794	0.00446445	0.00778872	0.00799976	0.00503537	0.000921024	0.002743	0.02265	31.4	894
3_PFAM	Pyr_redox_2	4837	4858	4622	4926	4014	3803	0.00274899	0.00236162	0.00272223	0.00278978	0.00260961	0.00322603	0.0524308	0.0485965	0.052175	0.0528184	0.0510843	0.0567982	0.002742	0.02264	31.43	895
3_PFAM	UPF0149	6	27	24	32	22	137	3.40995e-06	1.31255e-05	1.41353e-05	1.81228e-05	1.43028e-05	0.000116215	0.00184661	0.00362292	0.0037597	0.00425709	0.0037819	0.0107803	0.002741	0.02263	31.45	896
3_PFAM	UPF0020	99	145	62	48	71	197	5.62642e-05	7.04889e-05	3.65163e-05	2.71842e-05	4.6159e-05	0.000167112	0.00750095	0.00839577	0.00604287	0.00521385	0.00679404	0.0129272	0.002739	0.02262	31.47	897
3_PFAM	GvpL_GvpF	224	239	155	129	112	15	0.000127305	0.000116185	9.12906e-05	7.30576e-05	7.28142e-05	1.27243e-05	0.0112829	0.0107789	0.00955461	0.00854737	0.00853312	0.00356711	0.002735	0.02258	31.49	898
3_PFAM	KH_4	569	525	605	670	428	177	0.000323377	0.000255218	0.000356328	0.000379446	0.000278254	0.000150147	0.0179827	0.0159756	0.0188767	0.0194794	0.016681	0.0122534	0.002734	0.02257	31.52	899
3_PFAM	Phage_portal	30	82	58	49	78	175	1.70498e-05	3.98627e-05	3.41604e-05	2.77506e-05	5.07099e-05	0.00014845	0.00412914	0.00631369	0.00584469	0.00526788	0.00712109	0.012184	0.002733	0.02256	31.54	900
3_PFAM	DUF2071	343	258	199	272	207	39	0.000194936	0.000125422	0.000117205	0.000154044	0.000134576	3.30831e-05	0.0139619	0.0111992	0.0108261	0.0124114	0.0116007	0.00575179	0.002731	0.02255	31.56	901
3_PFAM	PDZ_2	3219	3783	2637	2873	2590	1512	0.00182944	0.00183903	0.00155312	0.00162709	0.00168383	0.00128261	0.042772	0.0428839	0.0394096	0.0403372	0.0410345	0.0358135	0.002731	0.02255	31.58	902
3_PFAM	Glyco_hydro_16	224	344	213	170	141	338	0.000127305	0.000167229	0.000125451	9.62775e-05	9.16678e-05	0.000286721	0.0112829	0.0129317	0.0112005	0.00981211	0.00957433	0.0169328	0.002731	0.02254	31.61	903
3_PFAM	Nitrate_red_gam	30	34	50	42	26	182	1.70498e-05	1.65284e-05	2.94486e-05	2.37862e-05	1.69033e-05	0.000154388	0.00412914	0.00406552	0.00542666	0.00487711	0.00411136	0.0124253	0.002729	0.02253	31.63	904
3_PFAM	TaqI_C	62	76	100	214	145	162	3.52362e-05	3.69459e-05	5.88972e-05	0.000121196	9.42684e-05	0.000137422	0.00593601	0.00607832	0.00767445	0.0110089	0.00970919	0.0117227	0.002729	0.02253	31.65	905
3_PFAM	Peptidase_C69	3	8	5	15	6	115	1.70498e-06	3.88904e-06	2.94486e-06	8.49507e-06	3.90076e-06	9.75529e-05	0.00130575	0.00197207	0.00171606	0.00291463	0.00197503	0.00987689	0.002728	0.02252	31.67	906
3_PFAM	ATP-synt_ab_Xtn	14	20	3	1	4	89	7.95656e-06	9.72261e-06	1.76692e-06	5.66338e-07	2.60051e-06	7.54974e-05	0.00282074	0.00311811	0.00132925	0.000752554	0.00161261	0.00868893	0.002728	0.02252	31.7	907
3_PFAM	DUF1524	111	96	160	298	207	177	6.30841e-05	4.66685e-05	9.42355e-05	0.000168769	0.000134576	0.000150147	0.00794255	0.00683144	0.0097075	0.0129911	0.0116007	0.0122534	0.002726	0.02251	31.72	908
3_PFAM	GtrA	356	496	547	495	421	129	0.000202324	0.000241121	0.000322168	0.000280337	0.000273703	0.000109429	0.0142241	0.0155281	0.017949	0.0167433	0.016544	0.0104608	0.002726	0.02251	31.74	909
3_PFAM	DUF1738	95	103	287	270	111	73	5.39909e-05	5.00714e-05	0.000169035	0.000152911	7.21641e-05	6.19249e-05	0.00734785	0.00707612	0.0130013	0.0123657	0.00849494	0.00786924	0.002725	0.0225	31.76	910
3_PFAM	CRISPR_Cas2	89	104	45	203	218	72	5.0581e-05	5.05576e-05	2.65037e-05	0.000114967	0.000141728	6.10766e-05	0.00711203	0.00711038	0.00514818	0.0107222	0.0119049	0.00781515	0.002723	0.02248	31.79	911
3_PFAM	zinc-ribbons_6	55	32	92	75	27	0	3.12579e-05	1.55562e-05	5.41854e-05	4.24754e-05	1.75534e-05	0	0.00559088	0.00394413	0.00736107	0.00651731	0.00418968	0	0.002723	0.02248	31.81	912
3_PFAM	Zn_Tnp_IS1595	241	332	378	655	353	258	0.000136966	0.000161395	0.000222631	0.000370951	0.000229495	0.000218858	0.0117033	0.0127041	0.0149208	0.0192601	0.0151491	0.0147938	0.002722	0.02247	31.83	913
3_PFAM	DUF3362	4	22	7	2	5	100	2.2733e-06	1.06949e-05	4.1228e-06	1.13268e-06	3.25063e-06	8.48286e-05	0.00150775	0.0032703	0.00203047	0.00106427	0.00180295	0.00921024	0.002719	0.02245	31.85	914
3_PFAM	DUF1529	91	159	155	131	111	2	5.17176e-05	7.72947e-05	9.12906e-05	7.41903e-05	7.21641e-05	1.69657e-06	0.0071915	0.00879174	0.00955461	0.00861338	0.00849494	0.00130253	0.002719	0.02245	31.88	915
3_PFAM	Glyco_hyd_65N_2	66	52	46	38	23	175	3.75095e-05	2.52788e-05	2.70927e-05	2.15208e-05	1.49529e-05	0.00014845	0.0061245	0.0050278	0.00520507	0.00463906	0.0038669	0.012184	0.002719	0.02245	31.9	916
3_PFAM	DUF3631	53	41	59	143	135	11	3.01213e-05	1.99313e-05	3.47493e-05	8.09863e-05	8.77671e-05	9.33114e-06	0.00548828	0.00446445	0.00589486	0.00899924	0.00936841	0.00305469	0.002716	0.02243	31.92	917
[truncated: 12,205 more rows]

## Sheet: Table_S6
Supplementary Table 6. Genomic information of assembled MAGs and derived metabolic networks.
[truncated: 144 more rows]

## Sheet: Table_S7
Supplementary Table 7. Report of unique reactions, predicted per site by dataset, upon which metabolic networks were expanded.
[truncated: 57,390 more rows]

[truncated: 4 more sheets: Table_S8, Table_S9, Table_S10, Table_S11]
