# Supplementary material for: Modeling the emergent metabolic potential of soil microbiomes in Atacama landscapes
Source: Environ Microbiome. 2025 Nov 16;20:142. doi: 10.1186/s40793-025-00749-8 (PMC12621418; doi:10.1186/s40793-025-00749-8)
Supplement: Supplementary file 3 — Interactive HTML files of core and key metabolites' structural ontology. [file 40793_2025_749_MOESM3_ESM.zip]

Archive with 19 entries (17 files):
- Supplementary_file3/
- Supplementary_file3/core_mets_n469.html
- Supplementary_file3/DISTINCTIVE__MetaG__vs__MAGs/
- Supplementary_file3/DISTINCTIVE__MetaG__vs__MAGs/Fig_02_S1_metagenomes_distinct_234.html
- Supplementary_file3/DISTINCTIVE__MetaG__vs__MAGs/Fig_04_S2_metagenomes_distinct_270.html
- Supplementary_file3/DISTINCTIVE__MetaG__vs__MAGs/Fig_06_S3_metagenomes_distinct_221.html
- Supplementary_file3/DISTINCTIVE__MetaG__vs__MAGs/Fig_08_S4_metagenomes_distinct_127.html
- Supplementary_file3/DISTINCTIVE__MetaG__vs__MAGs/Fig_10_S5_metagenomes_distinct_219.html
- Supplementary_file3/DISTINCTIVE__MetaG__vs__MAGs/Fig_12_S6_metagenomes_distinct_226.html
- Supplementary_file3/DISTINCTIVE__MetaG__vs__MAGs/Fig_14_S1_MAGs_distinct_70.html
- Supplementary_file3/DISTINCTIVE__MetaG__vs__MAGs/Fig_16_S2_MAGs_distinct_312.html
- Supplementary_file3/DISTINCTIVE__MetaG__vs__MAGs/Fig_18_S3_MAGs_distinct_177.html
- Supplementary_file3/DISTINCTIVE__MetaG__vs__MAGs/Fig_20_S4_MAGs_distinct_179.html
- Supplementary_file3/DISTINCTIVE__MetaG__vs__MAGs/Fig_22_S5_MAGs_distinct_255.html
- Supplementary_file3/DISTINCTIVE__MetaG__vs__MAGs/Fig_24_S6_MAGs_distinct_284.html
- Supplementary_file3/Fig_28_EV1_59__vs__ref_elasticNet_171.html
- Supplementary_file3/Fig_30_EV2_33__vs__ref_elasticNet_171.html
- Supplementary_file3/Fig_34_EV1_POSITIVE_23__vs__ref_elasticNet_171.html
- Supplementary_file3/Fig_36_EV2_POSITIVE_23__vs__ref_elasticNet_171.html
